# Supplementary material for: Supplementation of dietary areca nut extract modulates the growth performance, cecal microbiota composition, and immune function in Wenchang chickens
Source: Front Vet Sci. 2023 Dec 12;10:1278312. doi: 10.3389/fvets.2023.1278312 (PMC10773572; doi:10.3389/fvets.2023.1278312)
Supplement: Supplementary file 1 [file Data_Sheet_1.zip]

Archive with 3 entries (3 files):
- Figures S1-S4 & Tables S1 and S3.docx
- Table S2 Statistics of differential metabolic ions.xlsx
- Table S4 Statistics of differential expressed proteins between compared groups in bone marrow.xlsx
