# Supplementary material for: Supplementation of dietary areca nut extract modulates the growth performance, cecal microbiota composition, and immune function in Wenchang chickens
Source: Front Vet Sci. 2023 Dec 12;10:1278312. doi: 10.3389/fvets.2023.1278312 (PMC10773572; doi:10.3389/fvets.2023.1278312)
Supplement: Supplementary file 1 [file Data_Sheet_1.zip › Table S2 Statistics of differential metabolic ions.xlsx]

## Sheet: Supplementary Table 2 Statistic
ID	CCK1	CCK2	CCK3	CCK4	CCK5	CCK6	CCK7	CCK8	CNT1	CNT2	CNT3	CNT4	CNT5	CNT6	CNT7	CNT8	ratio	t.test_p.value	wilcox.test_p.value	t.test_p.value_BHcorrect	wilcox.test_p.value_BHcorrect	VIP	cv	regulated	MZ	RT	IsAnnotated	IsMS2ident	MS2Metabolite	MS2superclass	MS2class	MS2hmdb	MS2kegg	MS2keggPathway	NumberMS1hmdb	MS1hmdbName	MS1hmdbID	NumberMS1kegg	MS1keggName	MS1keggID
neg-M1005T345	2646.47	1070.89	390.85	1962.38	2218.18	796.764	3092.25	4585.45	524.884	1309.37	1080.55	616.172	1235.15	1289.32	464.022	284.056	0.40586	0.0422562	0.0829837	0.583073	0.607138	1.76081	0.11307	down	1004.67	5.75527	0	0	-	Unknown	-	-	-	-	0	-	-	0	-	-
neg-M1015T305	4172.43	5211.11	2809.91	3978.85	9015.87	1906.37	3453.2	4466.9	2276.56	2016.79	1972.02	848.95	1124.05	3170.52	1632.73	3296.69	0.466613	0.00537637	0.00699301	0.438153	0.380943	1.88551	0.412704	down	1014.64	5.07595	0	0	-	Unknown	-	-	-	-	0	-	-	0	-	-
neg-M111T52	832.164	1843.09	1401.1	1105.68	2492.94	21334.8	10121.6	3921.03	479.804	1573.05	719.767	802.488	990.522	2065.83	659.247	2594.69	0.229613	0.0469622	0.0498834	0.593716	0.560118	2.02895	0.175262	down	110.986	0.861808	1	0	-	Unknown	-	-	-	-	2	Methyl (methylthio)methyl disulfide;Ethyl methyl trisulfide	HMDB0031875;HMDB0038891	0	-	-
neg-M1125T361	1583.22	1266.89	628.554	979.202	556.322	1012.5	803.715	403.699	1837.68	1482.29	3956.81	1490.3	2007.05	2261.54	976.475	1239.21	2.10826	0.00427335	0.0104118	0.434125	0.409631	1.99753	0.136756	up	1124.67	6.0119	0	0	-	Unknown	-	-	-	-	0	-	-	0	-	-
neg-M145T58	16143.6	36888.2	50099.9	129056	56762.6	169918	18913.2	54438	49856.3	71550.4	317999	134376	118518	243114	160125	89800.8	2.22717	0.0241975	0.0498834	0.529227	0.560118	1.9872	0.33434	up	145.015	0.959717	1	1	2-Oxopentanedioic acid	Organic acids and derivatives	Keto acids and derivatives	HMDB00208	C00026	(map00020)Citrate cycle (TCA cycle);(map00040)Pentose and glucuronate interconversions;(map00053)Ascorbate and aldarate metabolism;(map00220)Arginine biosynthesis;(map00250)Alanine, aspartate and glutamate metabolism;(map00300)Lysine biosynthesis;(map00340)Histidine metabolism;(map00365)Furfural degradation;(map00430)Taurine and hypotaurine metabolism;(map00471)D-Glutamine and D-glutamate metabol…	6	Oxoglutaric acid;3-Oxoglutaric acid;Di-2-propenyl disulfide, 9CI;(E,E)-Di-1-propenyl disulfide;(E)-1-Propenyl 2-propenyl disulfide;3-methylmalate(2-)	HMDB0000208;HMDB0013701;HMDB0033966;HMDB0041390;HMDB0041393;HMDB0062739	6	2-Oxoglutarate;Oxaloacetate_4-methyl_ester;5-Hydroxy-2,4-dioxopentanoate;Methyloxaloacetate;Dehydro-D-arabinono-1,4-lactone;Diallyl_disulfide	C00026;C03716;C05406;C06030;C06316;C08369
neg-M147T144	13073.8	9219.13	59698.3	34743.9	19770.4	74552.4	10992.2	22802.1	147758	31209.1	86443.5	125283	81495.3	37546.6	211775	31944.7	3.07718	0.00807048	0.0104118	0.485157	0.409631	2.35999	0.456817	up	147.067	2.39537	1	1	(2-Methoxyethoxy)propanoic acid	Organic acids and derivatives	Carboxylic acids and derivatives	HMDB0059705	null	-	5	Mevalonic acid;(R) 2,3-Dihydroxy-3-methylvalerate;Glycerol 1-propanoate;(R)-mevalonate;(2-Methoxyethoxy)propanoic acid	HMDB0000227;HMDB0012140;HMDB0031639;HMDB0059629;HMDB0059705	11	(R)-Mevalonate;(R)-Pantoate;(S)-Mevalonate;3,6-Dideoxy-L-galactose;2,3-Dihydroxy-3-methylpentanoate;(R)-2,3-Dihydroxy-3-methylpentanoate;Abequose;D-Digitoxose;Olivose;Paratose;Tyvelose	C00418;C00522;C02104;C03348;C04104;C06007;C06471;C21045;C21054;C21055;C21062
neg-M148T144	1287.99	967.28	3415.03	2613.76	1978.45	4635.36	827.752	1929.45	7943.86	2102.96	4771.28	6412.11	4660.59	2809.19	10863	2528.22	2.38409	0.0101578	0.0104118	0.495667	0.409631	2.02064	0.38659	up	148.07	2.39982	0	0	-	Unknown	-	-	-	-	0	-	-	0	-	-
neg-M167T549_2	1012.42	1357.15	4134.97	2088.61	868.222	2287.72	782.628	2363.85	1199.84	533.103	489.369	2258.29	652.589	761.858	686.407	617.792	0.483315	0.0209956	0.0104118	0.520111	0.409631	2.07038	0.244285	down	166.865	9.15695	0	0	-	Unknown	-	-	-	-	0	-	-	0	-	-
neg-M204T212	642.804	936.466	807.644	2592.47	561.404	1027.67	527.149	699.28	813.476	1393.85	3953.85	2055.44	6121.49	1814.89	709.16	1553.21	2.3625	0.0325465	0.0281274	0.548324	0.49499	1.74987	0.350326	up	204.03	3.53802	1	1	Xanthurenic acid	Organoheterocyclic compounds	Quinolines and derivatives	HMDB0000881	C02470	(map00380)Tryptophan metabolism	3	Xanthurenic acid;Zeanic acid;4,6-Dihydroxy-2-quinolinecarboxylic acid	HMDB0000881;HMDB0032963;HMDB0033528	4	Xanthurenic_acid;6-Hydroxykynurenate;6-Hydroxykynurenic_acid;3,4-Dihydro-2-methylene-3-oxo-2H-1,4-benzoxazine-5-carboxylate	C02470;C05663;C08480;C21306
neg-M210T151_1	2372.62	5297.77	1078.9	3175.27	3776.57	1573.09	2141.22	5248.75	560.03	1525.91	467.947	525.405	1575.04	1185.93	2515.9	2102.66	0.424049	0.0111132	0.0206682	0.497009	0.471102	2.00764	0.477134	down	210.027	2.50913	1	0	-	Unknown	-	-	-	-	3	Phosphocreatine;S-Acetyl dihydroasparagusic acid;4'-O-Methylkanzonol W	HMDB0001511;HMDB0035717;HMDB0032602	1	Phosphocreatine	C02305
neg-M210T178	2471.8	1009.75	7267.57	11639.1	3179.06	7493.97	2387.8	2111.01	11641.5	11934	6517.31	17514.7	12392.6	5207.78	10179	5307.65	2.14841	0.0138385	0.0206682	0.497009	0.471102	2.12076	0.36107	up	210.023	2.96994	1	0	-	Unknown	-	-	-	-	0	-	-	1	Biapenem	C11268
neg-M211T196_2	2782.67	10124	2733.06	10242.4	2756.99	2928.95	2743.12	1884.87	2208.58	2171.28	3069.87	2574.75	1892.78	2205.54	417.866	1250.43	0.436265	0.0342077	0.0281274	0.554603	0.49499	1.95946	0.418652	down	211.098	3.26484	1	0	-	Unknown	-	-	-	-	3	3,4-Methyleneazelaic acid;2-Amino-3,4-dimethylimidazo[4,5-f]quinoline;Fluvoxamine	HMDB0059744;HMDB0029707;HMDB0014322	4	7-Deoxyloganetin;Chrysoidine_free_base;MeIQ;Fluvoxamine	C20790;C14617;C19254;C07571
neg-M212T55	47676.6	60671.3	6069.89	32513.7	3841.72	3196.63	75897.6	81331	2117.88	3468.01	3929.94	3824.62	4154.51	918.459	3030.94	2034.82	0.0754476	0.00329761	0.004662	0.417397	0.349429	3.47639	0.489725	down	211.995	0.914433	1	0	-	Unknown	-	-	-	-	1	L-Aspartyl-4-phosphate	HMDB0012250	4	4-Phospho-L-aspartate;2-Amino-3-oxo-4-phosphonooxybutyrate;1-Carboxyvinyl_carboxyphosphonate;Carboxyphosphonopyruvate	C03082;C07335;C06367;C17946
neg-M213T47	11815.4	6259.38	12166.1	10464	16544.6	8980.16	22959	6380.07	3001.16	7739.3	4259.08	4787.75	2485.11	1897.28	3592.61	9188.71	0.386643	0.00137854	0.0029526	0.367677	0.307805	2.4566	0.227611	down	213.087	0.785233	1	0	-	Unknown	-	-	-	-	4	L-Dopa;DL-Dopa;2-Hydroxy-3-(3,4-dihydroxyphenyl)propanamide;N-Hydroxy-L-tyrosine	HMDB0000181;HMDB0000609;HMDB0038336;HMDB0038750	3	3,4-Dihydroxy-L-phenylalanine;N-Hydroxy-L-tyrosine;N,N-Dihydroxy-L-phenylalanine	C00355;C03004;C19715
neg-M213T55	32275.3	42721.3	5707.69	22979.5	3719.87	3063.1	52236.4	57800.8	2754.74	3066.23	5577.62	3483.48	3277.24	2937.89	5297.65	4585.44	0.140498	0.0103146	0.014763	0.495667	0.43499	2.77496	0.472784	down	212.99	0.915117	0	0	-	Unknown	-	-	-	-	0	-	-	0	-	-
neg-M215T145	2426.29	8737.46	6315.33	2870.75	2318.95	7419.85	10408.3	10864.3	754.095	1591.35	3504.01	1207.54	4626.64	2645.85	1214.32	4665.17	0.393467	0.0129593	0.0281274	0.497009	0.49499	2.01205	0.399249	down	215.103	2.41967	1	0	-	Unknown	-	-	-	-	7	Prolyl-Threonine;Threoninyl-Proline;Sakacin P;2-Acetyl-1,5,6,7-tetrahydro-6-hydroxy-7-(hydroxymethyl)-4H-azepine-4-one;3-Methyl-3H-imidazo[4,5-f]quinoxalin-2-amine;Escitalopram;Citalopram	HMDB0029027;HMDB0029069;HMDB0038239;HMDB0035177;HMDB0040443;HMDB0005028;HMDB0005038	5	gamma-Glutamyl-gamma-aminobutyraldehyde;L-Anticapsin;17beta-Hydroxy-6beta-methyl-5alpha-androstan-3-one_propionate;3beta-Hydroxy-5alpha-pregnan-20-one_acetate;Citalopram	C15700;C20941;C15331;C15417;C07572
neg-M217T167	4605.95	805.942	1882.5	1031.18	1214.71	2034.95	1870.88	2091.44	7010.86	6543.49	11731.8	3601.79	3770.08	2801.96	2991.06	2850.93	2.65821	0.00244314	0.0029526	0.406908	0.307805	2.35787	0.351436	up	217.017	2.78337	1	0	-	Unknown	-	-	-	-	3	Tyrosol 4-sulfate;(5-ethyl-2-hydroxyphenyl)oxidanesulfonic acid;Gerberinol	HMDB0041785;HMDB0124986;HMDB0033304	2	Justicidin_B;Sulfamoyldapsone	C10636;C18387
neg-M220T152	2085.47	1610.73	3238.59	2900.39	1739.24	2021.02	2934.44	1662.98	8553.89	24378.3	67146.6	33462.4	13372.3	6198.61	65170.1	779.933	12.0411	0.00810057	0.0104118	0.485157	0.409631	3.15039	0.386618	up	220.03	2.53688	1	0	-	Unknown	-	-	-	-	2	S-(3-oxo-3-carboxy-n-propyl)cysteine;O-methoxycatechol-O-sulphate	HMDB0002135;HMDB0060013	1	Chloridazon	C18570
neg-M222T50	2770.44	2314.06	2355.67	2500.13	3616.11	3073.58	3976.58	743.593	4282.47	5334.18	6938.03	3958.08	6190.68	3810.78	6218.59	9045.22	2.14415	0.00264461	0.000621601	0.407808	0.21637	2.2004	0.239607	up	222.046	0.84165	1	0	-	Unknown	-	-	-	-	0	-	-	3	3-(Acetyloxy)-9-mercaptoandrosta-3,5-diene-11,17-dione;Deoxyloganin;8-Epideoxyloganin	C14992;C06071;C11648
neg-M225T171	6387.84	2913.2	3238.52	10943.1	5038.34	5656.72	6630.48	6057.89	998.812	2497.05	2660.02	3276.75	3793.13	1200.1	1310.99	2807.93	0.395698	0.00116086	0.0018648	0.351959	0.279543	2.48697	0.430093	down	225.004	2.84477	0	0	-	Unknown	-	-	-	-	0	-	-	0	-	-
neg-M225T363	3023.32	4692.75	673.189	2514.24	4531.9	2172.02	2298.01	2675.25	675.225	1377.43	851.237	1773	616.871	1927.84	720.163	2917.66	0.480917	0.0229579	0.0281274	0.528309	0.49499	1.75593	0.48968	down	225.186	6.04534	1	0	-	Unknown	-	-	-	-	22	5-Tetradecenoic acid;5Z-Tetradecenoic acid;Myristoleic acid;Tsuzuic acid;trans-Tetra-dec-2-enoic acid;(R)-14-Methyloxacyclotetradecan-2-one;Ethyl (E)-2-dodecenoate;12-Methyl-13-tridecanolide;Acetaldehyde di-cis-3-hexenyl acetal;2-Hexenyl octanoate;Houttuynin;Rhodinyl butyrate;Rhodinyl isobutyrate;Citronellyl butyrate;Citronellyl isobutyrate;Butyl 2-decenoate;xi-Tetrahydro-3-nonyl-2H-pyran-2-one;d…	HMDB0000499;HMDB0000521;HMDB0002000;HMDB0005051;HMDB0010732;HMDB0030921;HMDB0031029;HMDB0031073;HMDB0032152;HMDB0032321;HMDB0034561;HMDB0037188;HMDB0037189;HMDB0037227;HMDB0037228;HMDB0037369;HMDB0037633;HMDB0038056;HMDB0040228;HMDB0062243;HMDB0062248;HMDB0094671	1	Myristoleic_acid	C08322
neg-M227T152	7148.29	39409	5551.59	5524.31	34884.4	4629.05	35641.9	28293.7	2337.38	12940.6	1674.57	3536.42	2799.26	6911.42	2364.64	15494.9	0.298352	0.0230464	0.0281274	0.528309	0.49499	2.32385	0.390844	down	227.14	2.52906	1	1	Ile-Pro	Organic acids and derivatives	Carboxylic acids and derivatives	HMDB0011174	NA	-	25	Isoleucylproline;Leucylproline;Methoxamine;Orciprenaline;Isoproterenol;7-Dehydrocholesterol;Vitamin D3;Cholestenone;8-Dehydrocholesterol;Desmosterol;Zymosterol intermediate 2;Previtamin D3;Lumisterol 3;Tachysterol 3;5,6-trans-Vitamin D3;5a-Cholesta-7,24-dien-3b-ol;5Alpha-cholesta-8-en-3-one;Cholecalciferol;5alpha-Cholest-7-en-3-one;5-alpha-Cholesta-7,24-dien-3-beta-ol;5alpha-cholest-8-en-3-one;Ei…	HMDB0011174;HMDB0011175;HMDB0014861;HMDB0014954;HMDB0015197;HMDB0000032;HMDB0000876;HMDB0000921;HMDB0002027;HMDB0002719;HMDB0006271;HMDB0006500;HMDB0006505;HMDB0006560;HMDB0006719;HMDB0006842;HMDB0012178;HMDB0014315;HMDB0034399;HMDB0059615;HMDB0062414;HMDB0094686;HMDB0002726;HMDB0031059;HMDB0060710	17	Mescaline;Isoproterenol;Metaproterenol;Methoxamine;L-Isoprenaline;Cholest-4-en-3-one;7-Dehydrocholesterol;Desmosterol;delta7,24-Cholestadien-3beta-ol;Zymosterol;5alpha-Cholesta-7,24-dien-3beta-ol;Vitamin_D3;Previtamin_D(3);Megestrol;6alpha-Methylpregn-4-ene-3,11,20-trione;2alpha-Methylpregn-4-ene-3,11,20-trione;6beta,17-Dihydroxy-3,5-cyclo-5alpha,17alpha-pregn-20-ene-21-carboxylic_acid,_gamma-lac…	C06546;C07056;C07144;C07513;C11703;C00599;C01164;C01802;C05104;C05437;C05439;C05443;C07711;C07120;C14632;C15301;C15467
neg-M228T151_2	16701.6	5292.13	54848	75192.6	66473.9	88888.2	10467.1	20913.1	161035	191940	209610	144088	131135	73022.2	223621	35679.4	3.45399	0.00493605	0.004662	0.434125	0.349429	2.76088	0.436176	up	228.089	2.5239	1	1	Asparaginyl-Proline	Organic acids and derivatives	Carboxylic acids and derivatives	HMDB0028739	null	-	18	2-(2,5-dihydroxy-4-methoxyphenyl)propanoic acid;3-(2,4-dihydroxy-5-methoxyphenyl)propanoic acid;3-(3,4-dihydroxy-5-methoxyphenyl)propanoic acid;3-(2,4-dihydroxy-3-methoxyphenyl)propanoic acid;2-(2,3-dihydroxy-4-methoxyphenyl)propanoic acid;2-(4-hydroxy-3,5-dimethoxyphenyl)acetic acid;3-hydroxy-3-(4-hydroxy-3-methoxyphenyl)propanoic acid;2,3,4-trimethoxybenzoic acid;Vanillactic acid;Danielone;Prop…	HMDB0125013;HMDB0125520;HMDB0125526;HMDB0125540;HMDB0129354;HMDB0131424;HMDB0133486;HMDB0142083;HMDB0000913;HMDB0031704;HMDB0033835;HMDB0033839;HMDB0034493;HMDB0041286;HMDB0041661;HMDB0041663;HMDB0041665;HMDB0060557	4	N-Hydroxy-MeIQx;Danielone;n-Propyl_gallate;Chlorotoluron	C20291;C10674;C11155;C18817
neg-M229T152_1	1925.11	3001.25	4008.95	6278.67	6495.39	7782.93	4981.25	1831.45	12615.9	15841.4	16154.3	12689.3	11534.7	6749.12	16394.6	3441.45	2.62831	0.00293887	0.004662	0.407808	0.349429	2.25865	0.33894	up	229.092	2.5276	0	0	-	Unknown	-	-	-	-	0	-	-	0	-	-
neg-M229T152_2	5462.53	20827.3	6261.85	6701.4	24569.1	8280.16	15350.6	19332	6654.47	10955.3	2343.96	4448.59	3577.94	4457.21	4987.61	15902.5	0.499392	0.0354339	0.0281274	0.557231	0.49499	1.70937	0.33721	down	229.156	2.53917	1	1	Isoleucyl-Valine	Organic acids and derivatives	Carboxylic acids and derivatives	HMDB0028920	null	-	14	Isoleucyl-Valine;Leucyl-Valine;Valyl-Isoleucine;Valyl-Leucine;2-nonenoylglycine;3-nonenoylglycine;4-nonenoylglycine;5-nonenoylglycine;6-nonenoylglycine;7-nonenoylglycine;8-nonenoylglycine;5beta-Coprostanol;5alpha-Cholestanol;Epi-coprostanol	HMDB0028920;HMDB0028942;HMDB0029130;HMDB0029131;HMDB0094807;HMDB0094808;HMDB0094809;HMDB0094810;HMDB0094811;HMDB0094812;HMDB0094813;HMDB0000577;HMDB0000908;HMDB0001569	2	N-Heptanoylhomoserine_lactone;Epidihydrocholesterin	C11844;C12978
neg-M229T47	7040.19	3833.28	21797.6	5177.22	5293.98	13235.1	14088	1551.03	950.395	4915.65	5984.17	2309.46	1792.47	655.628	3798.87	1933.88	0.310214	0.0145032	0.0206682	0.497089	0.471102	2.77995	0.25754	down	229.06	0.784767	1	0	-	Unknown	-	-	-	-	1	N-Lactoyl ethanolamine phosphate	HMDB0032357	6	Thiaburimamide;4-Hydroxylamino-2,6-dinitrotoluene;2-Hydroxylamino-4,6-dinitrotoluene;Capensinidin;Hirsutidin;Nitralin	C11800;C16392;C16393;C08595;C08643;C19064
neg-M231T149_2	4306.2	3778.32	730.46	2509.65	7262.11	6084.66	4117.59	6136.83	2479.02	2965.82	720.61	820.674	1344.73	1536.56	1761.35	4434.43	0.459923	0.0404256	0.0379176	0.578149	0.52333	1.74046	0.296581	down	231.135	2.4813	1	0	-	Unknown	-	-	-	-	55	Spermic acid 2;Isoleucyl-Threonine;Leucyl-Threonine;Threoninyl-Isoleucine;Threoninyl-Leucine;1-hydroxyoct-2-enoylglycine;1-hydroxyoct-3-enoylglycine;1-hydroxyoct-4-enoylglycine;1-hydroxyoct-5-enoylglycine;1-hydroxyoct-6-enoylglycine;1-hydroxyoct-7-enoylglycine;2-hydroxyoct-1-enoylglycine;2-hydroxyoct-2-enoylglycine;2-hydroxyoct-3-enoylglycine;2-hydroxyoct-4-enoylglycine;2-hydroxyoct-5-enoylglycin…	HMDB0013075;HMDB0028917;HMDB0028939;HMDB0029064;HMDB0029065;HMDB0094732;HMDB0094733;HMDB0094734;HMDB0094735;HMDB0094736;HMDB0094737;HMDB0094738;HMDB0094739;HMDB0094740;HMDB0094741;HMDB0094742;HMDB0094743;HMDB0094744;HMDB0094745;HMDB0094746;HMDB0094747;HMDB0094748;HMDB0094749;HMDB0094750;HMDB0094751;HMDB0094752;HMDB0094753;HMDB0094754;HMDB0094755;HMDB0094756;HMDB0094757;HMDB0094758;HMDB0094759;HMD…	6	Piperazine_adipate;2-Amino-9,10-epoxy-8-oxodecanoic_acid;9-Fluoro-17beta-hydroxy-6alpha,17-dimethylandrost-4-ene-3,11-dione;21-Fluoro-11beta-hydroxypregn-4-ene-3,20-dione;9alpha-Fluoro-11beta-hydroxy-4-pregnene-3,20-dione;6alpha-Fluoro-17beta-hydroxyandrost-4-en-3-one_acetate	C13811;C12027;C15091;C15098;C15312;C15414
neg-M233T248	945.676	842.144	775.778	623.739	397.911	1723.4	1738.3	485.658	1994.63	2613.01	741.018	4931.96	2075.12	808.948	1411.55	1423.28	2.12403	0.028756	0.0498834	0.544253	0.560118	1.76173	0.272137	up	233.118	4.13733	1	0	-	Unknown	-	-	-	-	11	(2Z)-3-hydroxy-2-(phenylmethylidene)heptanoic acid;(2Z)-2-[(3-hydroxyphenyl)methylidene]heptanoic acid;(2Z)-2-[(4-hydroxyphenyl)methylidene]heptanoic acid;(2Z)-6-hydroxy-2-(phenylmethylidene)heptanoic acid;2-pentyl-3-phenyloxirane-2-carboxylic acid;(2Z)-7-hydroxy-2-(phenylmethylidene)heptanoic acid;(2Z)-2-[(2-hydroxyphenyl)methylidene]heptanoic acid;(10S,11S)-Pterosin C;Dehydrooreadone;(S)-Pteros…	HMDB0133171;HMDB0133172;HMDB0133173;HMDB0133174;HMDB0133175;HMDB0133176;HMDB0133177;HMDB0030763;HMDB0036046;HMDB0036607;HMDB0038218	1	Strigolactone_ABC-rings	C18036
neg-M233T62	6419.19	8811.92	5232.17	4718.12	1931.25	2384.69	7768.21	5709.09	2407.36	889.861	3136.65	2481.74	1168.75	2785.38	2722.01	2335.14	0.417151	0.0047921	0.0281274	0.434125	0.49499	2.09618	0.481236	down	232.975	1.03767	1	0	-	Unknown	-	-	-	-	2	4-hydroxy-3-(sulfooxy)benzoic acid;2-hydroxy-3-(sulfooxy)benzoic acid	HMDB0124993;HMDB0134105	1	Ferrous_lactate	C17382
neg-M234T148	1990.63	2305.11	1584.5	2335.82	1810.53	2123.08	2211.35	1348.03	4007.14	5662.74	5009.69	5302.15	3659.63	3182.07	4839.34	1985.3	2.14195	0.000288577	0.0029526	0.246482	0.307805	2.17888	0.183018	up	234.044	2.47147	1	0	-	Unknown	-	-	-	-	3	Tyrosol 4-sulfate;(5-ethyl-2-hydroxyphenyl)oxidanesulfonic acid;N-Feruloylglycyl-L-phenylalanine	HMDB0041785;HMDB0124986;HMDB0029356	0	-	-
neg-M234T292	1186.31	17118.9	1820.52	1414.74	813.006	1254.26	1152.56	899.146	28968.9	2336.14	22935.3	5155.18	31857.3	7044.55	1567.87	5785.93	4.11743	0.0105816	0.004662	0.496152	0.349429	2.81468	0.454996	up	234.094	4.86243	1	0	-	Unknown	-	-	-	-	0	-	-	4	1-Hydroxypyrene;Pyrene-4,5-oxide;Pyrene-1,2-oxide;2-Hydroxypyrene	C14519;C18254;C18267;C18268
neg-M236T55	2167.55	776.022	3007.28	1235.11	1243.32	1356.01	1027.82	1165.13	12092.1	8810.44	9852.37	8278.53	10947.4	7970.44	14484.5	2854.42	6.28559	1.56466e-06	0.0003108	0.0321334	0.21637	3.66886	0.342036	up	236.06	0.917317	1	0	-	Unknown	-	-	-	-	27	3-(3-hydroxyphenyl)-2-(4-hydroxyphenyl)-4-[(E)-2-(4-hydroxyphenyl)ethenyl]-2,3-dihydro-1-benzofuran-6-ol;5-{6-hydroxy-4-[(E)-2-(4-hydroxyphenyl)ethenyl]-2-phenyl-2,3-dihydro-1-benzofuran-3-yl}benzene-1,3-diol;5-[6-hydroxy-2-(4-hydroxyphenyl)-4-[(E)-2-phenylethenyl]-2,3-dihydro-1-benzofuran-3-yl]benzene-1,3-diol;3-(3-hydroxyphenyl)-4-[(E)-2-(4-hydroxyphenyl)ethenyl]-2-phenyl-2,3-dihydro-1-benzofur…	HMDB0129155;HMDB0129156;HMDB0129157;HMDB0129165;HMDB0129166;HMDB0129167;HMDB0129172;HMDB0129173;HMDB0129174;HMDB0129178;HMDB0129182;HMDB0129183;HMDB0129184;HMDB0129189;HMDB0129190;HMDB0129191;HMDB0129195;HMDB0129199;HMDB0135817;HMDB0135818;HMDB0135819;HMDB0135824;HMDB0135825;HMDB0135826;HMDB0135831;HMDB0135832;HMDB0135833	0	-	-
neg-M248T143	1027.15	1235.33	2115.35	6874.19	2032.55	5723.81	1502.23	1359.18	10276.8	12580.4	6682.57	17521.7	13092.7	14570.1	14857	13122.2	4.69613	9.52298e-05	0.0003108	0.177794	0.21637	3.48829	0.407118	up	248.105	2.38961	1	0	-	Unknown	-	-	-	-	2	Nalidixic Acid;Phenobarbital	HMDB0014917;HMDB0015305	3	Nalidixic_acid;Phenobarbital;Oxabetrinil	C05079;C07434;C18878
neg-M249T204_1	521.312	722.833	1881.71	1083.6	705.737	730.377	1073.17	858.376	525.169	4948.47	4371.78	10764.7	4804.47	682.603	13315.3	2871.18	5.58045	0.014703	0.0649573	0.499101	0.585356	2.50361	0.304234	up	249.059	3.3923	1	0	-	Unknown	-	-	-	-	9	2-[(5-Methylsulfinyl)-4-penten-2-ynylidene]-1,6-dioxaspiro[4.4]non-3-ene;1-Isomangostin hydrate;Artoflavanone;Garcinone D;3'-(1''-(3-Methylbutanoyl))-angeloyl vaginidiol;Heteroflavanone B;Edulisin V;3-Isomangostin hydrate;Azidocillin	HMDB0032670;HMDB0029984;HMDB0030850;HMDB0033332;HMDB0040691;HMDB0040836;HMDB0041198;HMDB0041522;HMDB0015685	1	Pseudorhodomyrtoxin	C08951
neg-M250T56	5502.22	6368.91	2414.86	3618.31	2164.05	2818.38	10030	6210.74	2263.02	2507.12	1775.54	3032.18	2511.13	1173.17	3184.24	1602.49	0.461284	0.0104269	0.0281274	0.495667	0.49499	1.83549	0.378085	down	250.003	0.939333	1	0	-	Unknown	-	-	-	-	4	4-hydroxy-3-(sulfooxy)benzoic acid;2-hydroxy-3-(sulfooxy)benzoic acid;CMP-2-aminoethylphosphonate;lamotrigine-2-N-glucuronide	HMDB0124993;HMDB0134105;HMDB0060067;HMDB0061103	6	Ferrous_lactate;2,4-DP;(R)-(2,4-Dichlorophenoxy)propanoate;(S)-(2,4-Dichlorophenoxy)propanoate;Calcium_gluconate;CMP-2-aminoethylphosphonate	C17382;C11020;C20685;C20687;C08133;C05673
neg-M250T83	2055.48	2505.36	1088.79	1319.22	858.107	886.431	3001.74	2317.26	636.321	753.408	710.319	826.466	609.892	740.3	1261.67	490.004	0.429605	0.00260714	0.0010878	0.407808	0.248224	1.93493	0.490402	down	250.003	1.38417	1	0	-	Unknown	-	-	-	-	4	4-hydroxy-3-(sulfooxy)benzoic acid;2-hydroxy-3-(sulfooxy)benzoic acid;CMP-2-aminoethylphosphonate;lamotrigine-2-N-glucuronide	HMDB0124993;HMDB0134105;HMDB0060067;HMDB0061103	6	Ferrous_lactate;2,4-DP;(R)-(2,4-Dichlorophenoxy)propanoate;(S)-(2,4-Dichlorophenoxy)propanoate;Calcium_gluconate;CMP-2-aminoethylphosphonate	C17382;C11020;C20685;C20687;C08133;C05673
neg-M251T368	3945.64	5639.2	1026.12	3200.95	7097.75	2720.08	2543.42	15691	1347.05	2281.63	641.69	1526.88	1549.2	2498.13	752.21	3555.71	0.338058	0.0198982	0.014763	0.519911	0.43499	2.06867	0.188492	down	251.201	6.136	1	1	D6-Ambrettolide	Phenylpropanoids and polyketides	Macrolides and analogues	HMDB0037805	null	-	8	7Z,10Z-Hexadecadienoic acid;Geranyl hexanoate;Linalyl hexanoate;(Z)-7-Hexadecen-1,16-olide;Isoambrettolide;D6-Ambrettolide;Geranyl 2-ethylbutyrate;Ethyl (Z,Z)-5,8-tetradecadienoate	HMDB0000477;HMDB0029351;HMDB0030429;HMDB0031086;HMDB0032340;HMDB0037805;HMDB0038255;HMDB0039131	1	Hydnocarpic_acid	C16795
neg-M251T384	2587.3	2988.42	995.633	1554.73	10473.2	1336.67	1908.88	4729.37	853.792	1353.7	571.726	1252.77	672.911	2094.11	705.891	3656.99	0.420028	0.0439353	0.0498834	0.585506	0.560118	1.78551	0.389061	down	251.202	6.3943	1	1	D6-Ambrettolide	Phenylpropanoids and polyketides	Macrolides and analogues	HMDB0037805	null	-	9	Canavalmine;7Z,10Z-Hexadecadienoic acid;Geranyl hexanoate;Linalyl hexanoate;(Z)-7-Hexadecen-1,16-olide;Isoambrettolide;D6-Ambrettolide;Geranyl 2-ethylbutyrate;Ethyl (Z,Z)-5,8-tetradecadienoate	HMDB0039429;HMDB0000477;HMDB0029351;HMDB0030429;HMDB0031086;HMDB0032340;HMDB0037805;HMDB0038255;HMDB0039131	1	Hydnocarpic_acid	C16795
neg-M251T87	11481.7	3347.61	1786.54	3156.34	2703.13	3163.07	14721	5662.69	13867.3	6213.49	3376.7	28633.4	8614.21	8027.06	8567.54	18508.3	2.08179	0.039205	0.0379176	0.572041	0.52333	2.12189	0.2579	up	251.078	1.44414	1	0	-	Unknown	-	-	-	-	7	Deoxyinosine;Nebularine;Melleolide B;Melleolide G;3,4-DHPEA-EA;Gibberellin A32;2-(3,4-Dihydroxyphenylethyl)-6-epi-elenaiate	HMDB0000071;HMDB0029956;HMDB0038787;HMDB0038793;HMDB0029304;HMDB0035037;HMDB0039137	10	Nebularine;Deoxyinosine;N-D-Ribosylpurine;5'-Deoxyinosine;Inflexin;Grandisin;Magnosalicin;Schizandrin;N2-Citryl-N6-acetyl-N6-hydroxy-L-lysine;Hydroxyvernolide	C01736;C05512;C15586;C21102;C09111;C10622;C10657;C17064;C20333;C09477
neg-M252T368	804.264	1149.08	181.401	588.977	1500.84	570.985	551.845	2824.78	297.319	527.361	163.161	354.123	350.446	536.019	202.721	787.148	0.393812	0.0435437	0.0206682	0.585506	0.471102	1.81674	0.162315	down	252.205	6.13852	0	0	-	Unknown	-	-	-	-	0	-	-	0	-	-
neg-M258T148_2	10067.2	8504.58	9169.03	2880.25	10071.2	10107.5	5315.75	8160.75	3153.87	5433.17	1325.43	1475.82	1472.88	2542.04	2096.37	7595.3	0.390422	0.00209129	0.0029526	0.401497	0.307805	2.39745	0.477198	down	258.145	2.45924	1	0	-	Unknown	-	-	-	-	8	Glutaminylisoleucine;Glutaminylleucine;Hydroxyprolyl-Lysine;Isoleucyl-Glutamine;Isoleucyl-Gamma-glutamate;Leucyl-Glutamine;Leucyl-Gamma-glutamate;Lysyl-Hydroxyproline	HMDB0028800;HMDB0028801;HMDB0028868;HMDB0028905;HMDB0028921;HMDB0028927;HMDB0028943;HMDB0028952	0	-	-
neg-M259T275	499.829	9980.03	800.096	504.19	447.892	694.441	674.314	592.164	36617.1	770.797	20138.2	3966.39	26725.9	5766.74	647.213	6671.13	7.13759	0.0107583	0.014763	0.497009	0.43499	3.22711	0.23681	up	259.083	4.58493	1	0	-	Unknown	-	-	-	-	7	Asparaginyl-Glutamate;3-Furanmethanol glucoside;Acuminoside;Neryl arabinofuranosyl-glucoside;L-Linalool 3-[xylosyl-(1->6)-glucoside];Geranyl arabinopyranosyl-glucoside;Kenposide B	HMDB0028730;HMDB0032924;HMDB0029347;HMDB0029348;HMDB0030421;HMDB0039573;HMDB0039749	3	Atractyloside_A;Chlorpheniramine_maleate;Dexchlorpheniramine_maleate	C17858;C07780;C07783
neg-M260T363	1945.62	4640.73	471.629	2626.33	2009.09	1204.29	3624.05	2749.13	694.622	1818.96	870.588	2148.87	815.771	376.441	159.528	380.796	0.377023	0.0158433	0.014763	0.508716	0.43499	2.28687	0.167659	down	260.177	6.05263	1	0	-	Unknown	-	-	-	-	0	-	-	7	Verruculotoxin;Anagyrine;Rhombifoline;Sophoramine;Thermospine;Tinctorine;Tsukushinamine_A	C10624;C10750;C10781;C10782;C10789;C10790;C10791
neg-M262T80	3836.74	2632.59	3535.35	1090.46	838.762	1129.22	2040.19	853.314	729.354	876.858	481.074	1041.44	823.674	711.69	1775.18	985.43	0.465305	0.026293	0.0206682	0.537353	0.471102	1.73894	0.33713	down	262.002	1.3323	1	0	-	Unknown	-	-	-	-	2	5-Sulfo-1,3-benzenedicarboxylic acid;Cyanidin-3-arabinoside	HMDB0032822;HMDB0029194	0	-	-
neg-M263T151	1648.48	653.034	1742.52	2833.74	2197.56	2269.96	2132.37	1192.41	2329.07	3276.64	15573.4	2963.22	3041.45	1726.8	5079.07	3416.99	2.54986	0.0187976	0.004662	0.516184	0.349429	1.8438	0.22742	up	263.112	2.51354	1	0	-	Unknown	-	-	-	-	15	Ilicifolinoside A;(Z)-2-Methyl-2-butene-1,4-diol 4-O-beta-D-Glucopyranoside;Threoninyl-Glutamate;3,4,5-trihydroxy-6-{[1-hydroxy-2-(phenylmethylidene)heptan-3-yl]oxy}oxane-2-carboxylic acid;3,4,5-trihydroxy-6-{[3-hydroxy-2-(phenylmethylidene)heptyl]oxy}oxane-2-carboxylic acid;3,4,5-trihydroxy-6-{3-[(1Z)-3-hydroxy-2-pentylprop-1-en-1-yl]phenoxy}oxane-2-carboxylic acid;3,4,5-trihydroxy-6-{4-[(1Z)-3-…	HMDB0041186;HMDB0041187;HMDB0029060;HMDB0126523;HMDB0126524;HMDB0126527;HMDB0126530;HMDB0126533;HMDB0126534;HMDB0126537;HMDB0126541;HMDB0126542;HMDB0032844;HMDB0036608;HMDB0038717	0	-	-
neg-M264T143	35526.3	25563.3	4466.24	11552	7750.36	7428.57	49230.1	32510	11398.7	7880.05	5103.36	7485.05	7471.23	6370.4	10705.9	2224.59	0.336955	0.0332584	0.0829837	0.550385	0.607138	1.95081	0.252766	down	264.055	2.39154	1	0	-	Unknown	-	-	-	-	3	4-Methoxyphenylethanol sulfate;(4-ethyl-2-hydroxy-6-methoxyphenyl)oxidanesulfonic acid;Valechlorin	HMDB0029229;HMDB0128019;HMDB0041045	0	-	-
neg-M265T154	9735.19	8769.11	15467.3	15675.6	1155.76	11514.5	12055.2	4741.03	1623.05	2338.57	1843.64	852.954	1697.57	2179.21	19923.7	3209.58	0.425569	0.0209789	0.0649573	0.520111	0.585356	2.58649	0.279529	down	265.119	2.56257	1	0	-	Unknown	-	-	-	-	5	(2E)-N-(4-amino-2,3-dihydroxybutyl)-3-(4-hydroxyphenyl)prop-2-enimidic acid;N-(4-amino-2-hydroxybutyl)-3-(3,4-dihydroxyphenyl)prop-2-enimidic acid;Phenylalanyl-Threonine;Threoninyl-Phenylalanine;N5-(4-Methoxybenzyl)glutamine	HMDB0139575;HMDB0139703;HMDB0029005;HMDB0029068;HMDB0033598	1	gamma-Glutamyltyramine	C20926
neg-M265T191	8305.4	16649.7	7618.23	8786.37	38759.5	26555.3	6725.08	16491.5	4206.28	5579.41	7983.64	9899.62	6613.58	4357.66	10275.7	1617.71	0.389046	0.0130175	0.0206682	0.497009	0.471102	2.29456	0.205084	down	265.108	3.18843	1	0	-	Unknown	-	-	-	-	8	2-[4,6-dihydroxy-2-methoxy-3-(3-methylbut-2-en-1-yl)phenyl]acetic acid;2-hydroxy-3-[4-hydroxy-3-(4-hydroxy-3-methylbut-2-en-1-yl)phenyl]propanoic acid;2,3-dihydroxy-3-[4-hydroxy-3-(3-methylbut-2-en-1-yl)phenyl]propanoic acid;3-{3-[(3,3-dimethyloxiran-2-yl)methyl]-4-hydroxyphenyl}-2-hydroxypropanoic acid;3-[3,4-dihydroxy-5-(3-methylbut-2-en-1-yl)phenyl]-2-hydroxypropanoic acid;3',4',5'-Trimethoxyc…	HMDB0125455;HMDB0133195;HMDB0133196;HMDB0133197;HMDB0133198;HMDB0040891;HMDB0041582;HMDB0014383	2	Nevirapine;SB_200646	C07263;C11739
neg-M271T213	3240.44	1733.83	1893.83	3376.62	2316.58	2739.34	2687.71	1929.46	734.627	657.907	585.161	1196.41	1679.8	664.366	657.7	1580.39	0.389418	0.000131191	0.0001554	0.18321	0.21637	2.70349	0.320826	down	271.024	3.54923	1	0	-	Unknown	-	-	-	-	0	-	-	2	2-epi-5-epi-Valiolone_7-phosphate;5-epi-Valiolone_7-phosphate	C17692;C17693
neg-M272T546	112.177	2353.46	297.798	187.407	121.111	120.118	88.1976	127.496	7292.33	200.716	4991.73	690.086	4151.64	1217.71	244.708	1231.04	5.87481	0.0087147	0.00699301	0.490339	0.380943	3.12477	0.122867	up	272.091	9.09551	1	0	-	Unknown	-	-	-	-	21	3'-monoiodo-L-thyronine;L-Thyronine;(2S)-Liquiritigenin;(S)-Pinocembrin;3-phenyl-1-(2,4,6-trihydroxyphenyl)prop-2-en-1-one;5,7-dihydroxy-3-phenyl-3,4-dihydro-2H-1-benzopyran-4-one;5,8-dihydroxy-2-phenyl-3,4-dihydro-2H-1-benzopyran-4-one;6-hydroxy-2-[(4-hydroxyphenyl)methyl]-2,3-dihydro-1-benzofuran-3-one;2-[(4-hydroxyphenyl)methylidene]-2,3-dihydro-1-benzofuran-3,6-diol;2-benzyl-6,7-dihydroxy-2,3…	HMDB0062356;HMDB0000667;HMDB0029519;HMDB0030808;HMDB0128077;HMDB0129959;HMDB0134575;HMDB0137512;HMDB0137518;HMDB0137526;HMDB0005760;HMDB0029462;HMDB0032577;HMDB0033904;HMDB0036457;HMDB0037316;HMDB0041647;HMDB0061744;HMDB0138504;HMDB0141337;HMDB0030629	10	1,6-Dihydro-1-(3-methoxyphenethyl)-6-oxonicotinic_acid;3,9-Dihydroxypterocarpan;Isoliquiritigenin;Liquiritigenin;Pinocembrin;Hydrangenol;3',5'-Dihydroxyflavanone;Pinocembrin_chalcone;Aloe_emodin_anthrone;cis-3,4-Phenanthrenedihydrodiol-4-carboxylate	C15089;C04271;C08650;C09762;C09827;C10262;C15609;C16404;C16760;C18256
neg-M273T52	4151.74	6520.43	3495.76	7922.79	12907.8	1782.35	7590.89	5714.89	685.336	779.842	2095.42	1966.1	2250.08	4772.65	1132.49	5005.78	0.373107	0.00709793	0.014763	0.480225	0.43499	2.30968	0.333481	down	273.038	0.865333	1	1	2-Deoxyribose 5-phosphate	Organic oxygen compounds	Organooxygen compounds	HMDB0001031	C00673	(map00030)Pentose phosphate pathway	6	3,7,8,9-tetrahydroxy-1-methyl-6H-benzo[c]chromen-6-one;2,3,7,9-tetrahydroxy-1-methyl-6H-benzo[c]chromen-6-one;3,7,9-trihydroxy-1-(hydroxymethyl)-6H-benzo[c]chromen-6-one;BR-Xanthone B;Alloathyriol;1,3,6-Trihydroxy-5-methoxyxanthone	HMDB0132302;HMDB0132303;HMDB0132304;HMDB0033326;HMDB0038715;HMDB0041243	7	1-Deoxy-D-altro-heptulose_7-phosphate;5-epi-Valiolol_7-phosphate;Athyriol;Bellidifolin;Isoathyriol;Swertianin;2,2',4,4'-Tetrahydroxybenzil	C04359;C21204;C10052;C10053;C10069;C10092;C15218
neg-M273T546	149.712	1039.43	403.865	212.74	200.934	218.467	195.024	216.889	4195.72	250.218	5007.83	706.58	2728.72	755.973	221.799	715.987	5.52994	0.0174161	0.00699301	0.511977	0.380943	2.56411	0.105895	up	273.097	9.10512	0	0	-	Unknown	-	-	-	-	0	-	-	0	-	-
neg-M279T203	1582.68	3642.87	8297.97	1260.74	5704.62	1341.4	4497.52	3137.06	5296.84	425.398	591.03	1006.74	913.222	885.386	642.522	998.268	0.365161	0.00735502	0.004662	0.480225	0.349429	2.39364	0.457409	down	279.064	3.3841	1	0	-	Unknown	-	-	-	-	26	Methoxybrassenin A;gamma-Glutamyl-S-methylcysteine sulfoxide;3-Hydroxy-2-(4-methylbenzoyl)-4H-1-benzopyran-4-one;Neodunol;2-[(7-hydroxy-1-oxo-1H-isochromen-3-yl)formamido]acetic acid;2-{[hydroxy(6-hydroxy-1-oxo-1H-isochromen-3-yl)methylidene]amino}acetic acid;2-[(5-hydroxy-1-oxo-1H-isochromen-3-yl)formamido]acetic acid;Epinephrine sulfate;N-acetyl-S-(3-oxo-3-carboxy-n-propyl)cysteine;6-{2,4-dihyd…	HMDB0038635;HMDB0031863;HMDB0031969;HMDB0033743;HMDB0128639;HMDB0128642;HMDB0128645;HMDB0001876;HMDB0002194;HMDB0128512;HMDB0128513;HMDB0128514;HMDB0128515;HMDB0128518;HMDB0128519;HMDB0128520;HMDB0128523;HMDB0128524;HMDB0128525;HMDB0128528;HMDB0128529;HMDB0128530;HMDB0128531;HMDB0128532;HMDB0132723;HMDB0040774	0	-	-
neg-M282T83	2852.81	1750.7	1678.26	940.716	1223.09	1065.5	1632.96	2210.72	512.034	989.745	622.576	401.574	866.016	775.131	1575.02	657.528	0.479202	0.00196164	0.0018648	0.396065	0.279543	1.99353	0.368581	down	282.03	1.38164	0	0	-	Unknown	-	-	-	-	0	-	-	0	-	-
neg-M283T150	9426.18	9629.92	2416.39	2009.02	2604.99	3435.65	5502.69	7653.83	2751.31	3389.45	2788.58	2162.07	2220.01	1778.05	1793.45	1233.67	0.424488	0.0158532	0.0281274	0.508716	0.49499	1.87051	0.128815	down	283.041	2.50352	1	0	-	Unknown	-	-	-	-	0	-	-	1	Tiadinil	C18550
neg-M286T51	1041.75	1317.78	1460.96	1460.22	1379.54	1247.29	7164.89	2127.43	904.819	945.299	459.846	958.819	871.999	1196.48	1204.64	1493.33	0.467168	0.0377531	0.0104118	0.568782	0.409631	1.5303	0.190802	down	286.08	0.8569	0	0	-	Unknown	-	-	-	-	0	-	-	0	-	-
neg-M293T160	12665.7	2657.93	3319.32	1661.77	1619.89	1923.56	5779.52	2864.32	842.172	1915.37	1322.29	1067.5	2273.42	1599.9	1841.45	612.216	0.353143	0.0123836	0.00699301	0.497009	0.380943	2.12751	0.316437	down	292.979	2.6746	1	0	-	Unknown	-	-	-	-	4	[(3-methyl-2-oxo-4-phenylbut-3-en-1-yl)oxy]sulfonic acid;[3-oxo-2-(phenylmethylidene)butoxy]sulfonic acid;[3-(2-methyl-3-oxobut-1-en-1-yl)phenyl]oxidanesulfonic acid;[4-(2-methyl-3-oxobut-1-en-1-yl)phenyl]oxidanesulfonic acid	HMDB0133689;HMDB0133691;HMDB0133693;HMDB0133695	2	Anthragallol;Purpurin	C10297;C10395
neg-M295T355	4369.76	7071.18	2401.81	3145.34	472.79	1348.31	5100.36	708.589	1303.83	721.432	931.473	677.687	1366.11	469.25	750.838	1906.11	0.330112	0.0460827	0.0829837	0.592226	0.607138	1.95623	0.0931826	down	295.173	5.92383	1	1	Palonosetron	Organoheterocyclic compounds	Isoquinolines and derivatives	HMDB0014521	null	-	4	17a-Ethynylestradiol;Exemestane;5-Methoxy-1,7-diphenyl-3-heptanone;17-alpha-ethinyl estradiol	HMDB0001926;HMDB0015125;HMDB0033293;HMDB0061097	6	Ethynyl_estradiol;Exemestane;Diethylstilbestrol_dimethyl_ether;3-Methoxy-D-homoestra-1,3,5(10),8,14-pentaen-17abeta-ol;3-Methoxy-D-homoestra-1,3,5(10),8-tetraen-17a-one;Crocetin_dialdehyde	C07534;C08162;C14391;C15063;C15124;C19730
neg-M297T186	10410.4	8956.27	2412.2	2125.32	3549.07	4185.18	6466.25	2888.86	2042.55	2559.15	2559.36	1809.11	3862.82	2385.27	2667.77	1837.64	0.481141	0.0270922	0.0281274	0.539555	0.49499	1.61002	0.304041	down	296.617	3.09571	1	0	-	Unknown	-	-	-	-	1	1-Stearoylglycerophosphoserine	HMDB0061698	0	-	-
neg-M298T139	7463.01	9186.72	2962.89	2081.81	13325.3	1533.08	3053.59	14001.1	1470.56	1817.39	1091.84	1930.76	1303.28	2489.15	1762.81	5384.71	0.321793	0.0196022	0.014763	0.519106	0.43499	2.10363	0.29743	down	298.068	2.32402	1	0	-	Unknown	-	-	-	-	3	Fenbendazole;D-4'-Phosphopantothenate;N-Methoxyspirobrassinol	HMDB0029745;HMDB0001016;HMDB0041133	1	D-4'-Phosphopantothenate	C03492
neg-M298T169	1020.72	862.765	2049.83	4819.48	1584.46	3691.69	1294.7	811.599	6798.3	7178.16	6666.95	7189.86	5587.95	4856.19	9507.04	1401.16	3.04833	0.00175008	0.0018648	0.390667	0.279543	2.5789	0.245137	up	298.112	2.80853	1	0	-	Unknown	-	-	-	-	3	N-trans-p-Coumaroyloctopamine;N-cis-Caffeoyltyramine;N-Acetoxymethylflindersine	HMDB0032804;HMDB0033026;HMDB0039879	1	2,3,9,10-Tetrahydroxyberbine	C12330
neg-M299T191	16158.7	6538.65	9019.05	5810.06	7715.95	11250.8	11504	10894.2	2598.03	3202.48	3162.03	3611.45	3410.83	2468.95	1190.32	5575.3	0.319672	4.52261e-05	0.0001554	0.172777	0.21637	2.77464	0.33866	down	299.019	3.17643	1	0	-	Unknown	-	-	-	-	6	13,14,15-trihydroxy-9-oxo-8,17-dioxatetracyclo[8.7.0.0Â²,â·.0Â¹Â¹,Â¹â¶]heptadeca-1(10),2(7),3,5,11,13,15-heptaen-5-yl acetate;5,13,14,15-tetrahydroxy-8,17-dioxatetracyclo[8.7.0.0Â²,â·.0Â¹Â¹,Â¹â¶]heptadeca-1(10),2(7),3,5,11,13,15-heptaen-9-one;5,6,13,14-tetrahydroxy-8,17-dioxatetracyclo[8.7.0.0Â²,â·.0Â¹Â¹,Â¹â¶]heptadeca-1(10),2(7),3,5,11(16),12,14-heptaen-9-one;5,12,13,14-tetrahydroxy-8,17-d…	HMDB0128440;HMDB0128443;HMDB0128447;HMDB0128451;HMDB0128455;HMDB0015022	2	Pseudopurpurin;Risedronic_acid	C10394;C08233
neg-M303T47	1409.3	1914.11	9852.77	559.708	971.566	653.408	8035.4	1266.14	320.607	366.628	402.476	563.122	1222.74	1702.71	181.27	1780.82	0.265196	0.0444278	0.0649573	0.588521	0.585356	2.05286	0.217767	down	302.839	0.7837	0	0	-	Unknown	-	-	-	-	0	-	-	0	-	-
neg-M304T158	7794.23	3894.39	3042.39	2295.52	2772.97	3645.97	2315.39	4277.28	3617.44	11801.1	9858.81	2271.94	10369.8	10853.5	11485.3	2945.27	2.10409	0.0445909	0.130381	0.588521	0.648179	1.66431	0.45348	up	304.132	2.63826	1	0	-	Unknown	-	-	-	-	5	Threoninyl-Tryptophan;Tryptophyl-Threonine;Benzosimuline;3-Carboxy-2,3,4,9-tetrahydro-1H-pyrido[3,4-b]indole-1-propanoic acid;2-(4-Methyl-1,3-pentadienyl)anthraquinone	HMDB0029072;HMDB0029093;HMDB0031930;HMDB0034881;HMDB0040915	3	Imazamox;Myclobutanil;R-Soterenol	C18598;C18477;C11769
neg-M307T204	677.269	984.85	1759.26	1691.94	874.694	2007.04	1430.01	1268.54	2516.69	1409.03	2087.5	2807.47	2230.52	2527.7	5973.64	2106.72	2.02544	0.00394067	0.0018648	0.434125	0.279543	1.84116	0.420798	up	307.071	3.39207	1	0	-	Unknown	-	-	-	-	27	3-(4-methoxyphenyl)-3,4-dihydro-2H-1-benzopyran-6,7-diol;6-methoxy-3-phenyl-3,4-dihydro-2H-1-benzopyran-4,7-diol;1-(2,4-dihydroxy-5-methoxyphenyl)-2-phenylpropan-1-one;1-(2,4-dihydroxy-6-methoxyphenyl)-3-phenylpropan-1-one;3-(2-hydroxy-4-methoxyphenyl)-3,4-dihydro-2H-1-benzopyran-7-ol;1-(2,3-dihydroxy-4-methoxyphenyl)-3-phenylpropan-1-one;1-(2,4-dihydroxy-3-methoxyphenyl)-3-phenylpropan-1-one;1-(…	HMDB0132863;HMDB0132864;HMDB0132865;HMDB0132914;HMDB0133781;HMDB0133976;HMDB0133978;HMDB0135385;HMDB0135389;HMDB0135393;HMDB0135422;HMDB0135435;HMDB0135441;HMDB0135446;HMDB0136533;HMDB0141952;HMDB0004810;HMDB0030526;HMDB0032847;HMDB0033800;HMDB0034435;HMDB0035035;HMDB0041660;HMDB0041669;HMDB0041670;HMDB0041701;HMDB0141947	8	1,2-Bis(4-hydroxy-3-methoxyphenyl)ethylene;5-O-Methylalloptaeroxylin;2',6'-Dihydroxy-4'-methoxydihydrochalcone;Eleutherin;9-Methoxy-alpha-lapachone;Vestitol;(-)-Vestitol;Deoxyshikonin	C04547;C09014;C09644;C10340;C10372;C10540;C16225;C18133
neg-M308T112	90951.8	17522	4027.88	10961.2	32300.5	7735.22	99972	21428.5	8300.88	5247.26	2762.82	3864.34	10695.3	3295.21	9206.37	7294.86	0.177842	0.0142889	0.0104118	0.497089	0.409631	2.5005	0.35281	down	308.044	1.86049	1	0	-	Unknown	-	-	-	-	11	[2-hydroxy-5-(2-hydroxy-3-methoxy-3-oxopropyl)phenyl]oxidanesulfonic acid;{[3-(3,4-dihydroxyphenyl)-1-methoxy-1-oxopropan-2-yl]oxy}sulfonic acid;2-hydroxy-3-[3-methoxy-4-(sulfooxy)phenyl]propanoic acid;3-(4-hydroxy-3-methoxyphenyl)-2-(sulfooxy)propanoic acid;2-hydroxy-3-[4-methoxy-3-(sulfooxy)phenyl]propanoic acid;3-(3-hydroxy-4-methoxyphenyl)-2-(sulfooxy)propanoic acid;3-[3-hydroxy-5-methoxy-4-(…	HMDB0124954;HMDB0124955;HMDB0127788;HMDB0127789;HMDB0127843;HMDB0127844;HMDB0128005;HMDB0133893;HMDB0033516;HMDB0135061;HMDB0135062	4	5-(3-Hydroxy-4-acetoxybut-1-ynyl)-2,2'-bithiophene;Xanthoaphin;Afzelechin-(4alpha->8)-afzelechin;Guibourtinidol-(4alpha->6)-catechin	C04711;C01863;C10209;C10231
neg-M308T140	306071	276136	30310.8	62432.6	43854.7	37417	308000	306935	23533.6	14950	11920.6	13665.7	45750.8	15596.6	44543.4	6053.3	0.128369	0.00155675	0.004662	0.379424	0.349429	3.31968	0.308774	down	308.046	2.33975	1	0	-	Unknown	-	-	-	-	11	[2-hydroxy-5-(2-hydroxy-3-methoxy-3-oxopropyl)phenyl]oxidanesulfonic acid;{[3-(3,4-dihydroxyphenyl)-1-methoxy-1-oxopropan-2-yl]oxy}sulfonic acid;2-hydroxy-3-[3-methoxy-4-(sulfooxy)phenyl]propanoic acid;3-(4-hydroxy-3-methoxyphenyl)-2-(sulfooxy)propanoic acid;2-hydroxy-3-[4-methoxy-3-(sulfooxy)phenyl]propanoic acid;3-(3-hydroxy-4-methoxyphenyl)-2-(sulfooxy)propanoic acid;3-[3-hydroxy-5-methoxy-4-(…	HMDB0124954;HMDB0124955;HMDB0127788;HMDB0127789;HMDB0127843;HMDB0127844;HMDB0128005;HMDB0133893;HMDB0033516;HMDB0014024;HMDB0014025	0	-	-
neg-M308T88	308628	134451	15919.5	10972.5	13266.4	29371.9	132118	68363.9	28442.7	5276.9	4106.08	16530.2	27486.5	11347.2	14045.9	2279.24	0.153577	0.0142587	0.0379176	0.497089	0.52333	2.81875	0.324126	down	308.044	1.46032	1	0	-	Unknown	-	-	-	-	9	[2-hydroxy-5-(2-hydroxy-3-methoxy-3-oxopropyl)phenyl]oxidanesulfonic acid;{[3-(3,4-dihydroxyphenyl)-1-methoxy-1-oxopropan-2-yl]oxy}sulfonic acid;2-hydroxy-3-[3-methoxy-4-(sulfooxy)phenyl]propanoic acid;3-(4-hydroxy-3-methoxyphenyl)-2-(sulfooxy)propanoic acid;2-hydroxy-3-[4-methoxy-3-(sulfooxy)phenyl]propanoic acid;3-(3-hydroxy-4-methoxyphenyl)-2-(sulfooxy)propanoic acid;3-[3-hydroxy-5-methoxy-4-(…	HMDB0124954;HMDB0124955;HMDB0127788;HMDB0127789;HMDB0127843;HMDB0127844;HMDB0128005;HMDB0133893;HMDB0033516	1	5-(3-Hydroxy-4-acetoxybut-1-ynyl)-2,2'-bithiophene	C04711
neg-M309T140	22609.4	22755.7	3159.96	4931.82	3975	3468.3	24421.5	23388	2416.97	1614.81	2171.79	1391.94	4263.39	1684.32	4228.45	826.724	0.171083	0.00255425	0.004662	0.407808	0.349429	2.99789	0.294422	down	309.048	2.33378	1	0	-	Unknown	-	-	-	-	0	-	-	1	Filiforminol	C17135
neg-M309T191	1856.98	1115.68	1123.39	3070.64	2405.75	1218.59	360.083	686.729	7023.91	990.241	1291.93	7445.03	2721.6	2279.43	13325.2	3644.94	3.27106	0.0228487	0.0379176	0.528309	0.52333	2.11937	0.173462	up	309.077	3.19003	0	0	-	Unknown	-	-	-	-	0	-	-	0	-	-
neg-M309T86	32434.8	15893	2693.05	2623.21	2335.03	2084.68	11809.1	7831.76	1429.53	1297.07	1475.68	1433.78	4914.08	1473.24	2939.24	1398.4	0.210554	0.0152099	0.0104118	0.505509	0.409631	2.40773	0.380896	down	309.046	1.42653	1	0	-	Unknown	-	-	-	-	1	{3-[2-(3,5-dihydroxyphenyl)ethyl]phenyl}oxidanesulfonic acid	HMDB0129951	0	-	-
neg-M313T47_2	1489.22	731.735	2932.41	989.474	1796.19	998.965	3339.25	505.226	448.18	759.941	664.405	511.173	281.469	418.604	475.268	712.065	0.334137	0.00413956	0.0029526	0.434125	0.307805	2.40762	0.0562171	down	313.185	0.781633	1	0	-	Unknown	-	-	-	-	9	4-oxo-Retinoic acid;4-Oxo-13-cis-retinoate;Prexanthoperol;Yucalexin B5;Kahweol;Momilactone A;3,4,4'-Trihydroxy-5,5'-diisopropyl-2,2'-dimethylbiphenyl;12-Hydroxy-7-oxo-8,11,13-abietatrien-18-al;Methyl cis-p-coumarate 3-(3,7-dimethyl-2,6-octadienyl)	HMDB0006285;HMDB0012789;HMDB0034712;HMDB0035200;HMDB0035602;HMDB0036748;HMDB0039614;HMDB0040746;HMDB0041152	8	Jatrophatrione;Taxodione;17-Ethynyl-10-hydroxy-19-nortestosterone;3-Methoxy-androsta-3,5-diene-7,17-dione;10-Hydroxyestra-1,4-dien-3-one_acetate;beta-Estradiol_17-acetate;all-trans-4-Oxoretinoic_acid;Momilactone_A	C09119;C09194;C14670;C14930;C14999;C15228;C16678;C18015
neg-M315T196	15418.6	2373.27	3694.39	7151.77	4352.32	6733.79	10201.3	6247.16	1635.45	569.566	1626.17	1730.95	3195.94	1487.59	1374.05	1801.34	0.238925	0.000173244	0.0003108	0.207635	0.21637	3.24762	0.119285	down	315.014	3.25946	1	0	-	Unknown	-	-	-	-	3	(2-hydroxy-1,2-diphenylethoxy)sulfonic acid;3,4,5-trihydroxy-6-[(3-methoxy-3-oxopropanoyl)oxy]oxane-2-carboxylic acid;6-(1-carboxy-2-methoxy-2-oxoethyl)-3,4,5-trihydroxyoxane-2-carboxylic acid	HMDB0135202;HMDB0130026;HMDB0130027	0	-	-
neg-M317T358	5445.76	1409.12	5882.52	12662.8	485.192	6637.85	4311.76	622.334	14863.6	4129.14	12466.2	21877.9	37056.4	3442.65	17876.4	6217.42	3.14837	0.0220979	0.0498834	0.522238	0.560118	2.48123	0.0295145	up	317.212	5.9626	1	1	12alpha-12-Hydroxy-7,13-abietadien-18-oic acid	Lipids and lipid-like molecules	Prenol lipids	HMDB0039716	null	-	37	Leukotriene A4;5-HEPE;Oxymesterone;12-HEPE;14,15-EpETE;15-HEPE;15-KETE;17,18-EpETE;5-KETE;11R-HEPE;18R-HEPE;12-KETE;Methyl [8]-Shogaol;(ent-7alpha)-7-Hydroxy-8(14),15-pimaradien-19-oic acid;Galanal A;Ineketone;Steviol;Yucalexin B20;Yucalexin B22;ent-17-Hydroxy-15-kauren-19-oic acid;Yucalexin P17;Yucalexin A19;Aframodial;(ent-15beta)-15-Hydroxy-19-trachylobanoic acid;Grandiflorolic acid;Galanolact…	HMDB0001337;HMDB0005081;HMDB0006027;HMDB0010202;HMDB0010205;HMDB0010209;HMDB0010210;HMDB0010212;HMDB0010217;HMDB0012534;HMDB0012611;HMDB0013633;HMDB0030101;HMDB0035116;HMDB0035311;HMDB0036698;HMDB0036706;HMDB0036712;HMDB0036713;HMDB0036724;HMDB0036752;HMDB0036776;HMDB0036806;HMDB0036839;HMDB0036930;HMDB0037523;HMDB0038521;HMDB0039012;HMDB0039716;HMDB0041058;HMDB0060053;HMDB0061114;HMDB0062222;HMD…	23	Leukotriene_A4;4,5-Leukotriene_A4;15-OxoETE;Cyathin_A3;Ineketone;ent-7alpha-Hydroxykaur-16-en-19-oic_acid;17R,18S-Epoxy-5Z,8Z,11Z,14Z-icosatetraenoic_acid;11alpha,17beta-Dihydroxy-17-methylandrost-4-en-3-one;4,5alpha-Dihydro-2-(hydroxymethylene)testosterone;Oranabol;11beta,17beta-Dihydroxy-17-methylandrost-4-en-3-one;5-OxoETE;12-OxoETE;7alpha,17beta-Dihydroxy-17alpha-methylandrost-4-en-3-one;17be…	C00909;C02645;C04577;C09079;C09110;C11875;C13843;C14555;C14628;C14665;C14683;C14732;C14807;C14891;C14929;C14945;C14980;C15354;C15434;C17498;C17956;C18177;C20212
neg-M318T358	1272.38	173.172	1337.86	2531.68	71.6976	1598.9	805.906	74.6409	3044.96	1042.86	2539.27	4237.17	6765.37	994.382	3985.49	1902.33	3.11608	0.0180783	0.014763	0.511977	0.43499	2.72803	0.0762579	up	318.215	5.96342	0	0	-	Unknown	-	-	-	-	0	-	-	0	-	-
neg-M319T368	972.262	1540.71	396.594	919.673	1549.13	920.374	819.315	3315.73	504.381	803.321	329.774	602.823	452.135	801.59	380.815	1059.91	0.472959	0.0283455	0.0206682	0.544253	0.471102	1.69922	0.1114	down	319.188	6.1392	1	0	-	Unknown	-	-	-	-	3	Pimelylcarnitine;Muricin E;Muricin D	HMDB0013328;HMDB0036974;HMDB0036975	0	-	-
neg-M320T158	4045.29	3707.03	1009.47	1021.02	788.651	1048.72	3094.25	1456.45	1375.53	1334.16	962.67	693.265	836.853	752.132	930.949	483.045	0.455671	0.035248	0.0281274	0.556192	0.49499	1.68115	0.163257	down	319.56	2.6375	0	0	-	Unknown	-	-	-	-	0	-	-	0	-	-
neg-M321T159	5347.51	4929.09	970.441	995.493	701.305	1271.69	2932.07	751.419	1338.91	1159.68	511.881	582.306	907.749	679.218	278.537	455.886	0.330418	0.0234595	0.0281274	0.528739	0.49499	2.05775	0.236708	down	320.568	2.65197	0	0	-	Unknown	-	-	-	-	0	-	-	0	-	-
neg-M327T179	330629	275263	312236	1.18526e+06	429740	587618	254167	216999	529573	493299	1.15736e+06	841428	1.61398e+06	1.21346e+06	339415	1.21982e+06	2.0625	0.0153208	0.014763	0.505509	0.43499	1.88746	0.152161	up	327.089	2.98618	1	1	Garbogiol	Organoheterocyclic compounds	Benzopyrans	HMDB0033169	null	-	25	7-hydroxy-5,6-dimethoxy-2-(4-methoxyphenyl)-4H-chromen-4-one;6-hydroxy-5,7-dimethoxy-2-(4-methoxyphenyl)-4H-chromen-4-one;2-(4-hydroxyphenyl)-5,6,7-trimethoxy-4H-chromen-4-one;5-hydroxy-3-(4-hydroxy-3-methoxyphenyl)-7-methoxy-8-methyl-4H-chromen-4-one;3-(3,4-dimethoxyphenyl)-6-hydroxy-7-methoxy-4H-chromen-4-one;3-(3,4-dimethoxyphenyl)-8-hydroxy-7-methoxy-4H-chromen-4-one;3-(3,4-dimethoxyphenyl)-5…	HMDB0128575;HMDB0128576;HMDB0128578;HMDB0129574;HMDB0130360;HMDB0130363;HMDB0130364;HMDB0140447;HMDB0140448;HMDB0140451;HMDB0029677;HMDB0030596;HMDB0030727;HMDB0030834;HMDB0033169;HMDB0033318;HMDB0034109;HMDB0034186;HMDB0037458;HMDB0039601;HMDB0040303;HMDB0040719;HMDB0040935;HMDB0041544;HMDB0128577	6	Betagarin;6-Hydroxy-2-(4-methoxyphenyl)-5,7-dimethoxy-4H-1-benzopyran-4-one;2-(4-Hydroxyphenyl)-5,6,7-trimethoxy-4H-1-benzopyran-4-one;7-Hydroxy-2',4',5'-trimethoxyisoflavone;9-Demethylmunduserone;Ophiopogonanone_A	C09479;C14985;C14986;C16188;C16189;C17475
neg-M330T140	2177.67	2594.45	1740.67	881.668	911.333	915.357	4323.98	2744.4	1252.29	1023.6	734.843	402.835	1027.85	1168.94	1300.67	866.53	0.477457	0.0264171	0.0829837	0.537353	0.607138	1.65992	0.144884	down	330.026	2.34118	1	0	-	Unknown	-	-	-	-	4	(5-{8-[3,7-dihydroxy-2-(3-hydroxyphenyl)-3,4-dihydro-2H-1-benzopyran-4-yl]-3,5,7-trihydroxy-3,4-dihydro-2H-1-benzopyran-2-yl}-2-hydroxyphenyl)oxidanesulfonic acid;{4-[2-(3,4-dihydroxyphenyl)-3,5,7-trihydroxy-3,4-dihydro-2H-1-benzopyran-8-yl]-7-hydroxy-2-(3-hydroxyphenyl)-3,4-dihydro-2H-1-benzopyran-3-yl}oxidanesulfonic acid;(5-{3,7-dihydroxy-4-[3,5,7-trihydroxy-2-(3-hydroxyphenyl)-3,4-dihydro-2H-…	HMDB0135098;HMDB0135099;HMDB0135106;HMDB0135107	0	-	-
neg-M330T345	2428.52	2801.59	384.241	597.199	1355.63	638.242	2690.93	4647.38	220.024	874.412	267.77	286.666	496.735	822.803	651.081	2622.34	0.401566	0.0489944	0.0829837	0.598075	0.607138	2.03091	0.121319	down	330.24	5.74622	0	0	-	Unknown	-	-	-	-	0	-	-	0	-	-
neg-M330T66	6757.18	7076.88	3072.22	3430.17	4869.34	3276.65	10188.3	9944.44	2375.76	1533.39	1402.2	1960.74	3194.93	1868.9	3181.63	1595.42	0.352008	0.000451537	0.000621601	0.261718	0.21637	2.49106	0.206698	down	330.026	1.0938	0	0	-	Unknown	-	-	-	-	0	-	-	0	-	-
neg-M333T167	7039.27	13745	1978.3	6304.63	4560.15	18445.5	3958.66	8883.19	2739.94	5648.89	1645.95	2122.04	2642.21	1038.9	1602.41	1529.85	0.292232	0.00271229	0.004662	0.407808	0.349429	2.65153	0.371221	down	333.061	2.77663	1	0	-	Unknown	-	-	-	-	4	2-(3,4-dimethoxyphenyl)-5,7,8-trihydroxy-3-methoxy-3,4-dihydro-2H-1-benzopyran-4-one;5,7-dihydroxy-2-(3-hydroxy-4-methoxyphenyl)-3,6-dimethoxy-3,4-dihydro-2H-1-benzopyran-4-one;5,7-dihydroxy-2-(3-hydroxy-4-methoxyphenyl)-6,8-dimethoxy-3,4-dihydro-2H-1-benzopyran-4-one;5,7-dihydroxy-2-(4-hydroxy-3-methoxyphenyl)-3,6-dimethoxy-3,4-dihydro-2H-1-benzopyran-4-one	HMDB0129274;HMDB0130262;HMDB0132200;HMDB0133835	1	Chelirubine	C06327
neg-M333T195	1691.81	4521.57	3930.41	4291.38	4468.96	2680.52	3059.56	2354.82	1217.27	1486.17	1275.94	1329.42	1624.87	1189.43	1070.44	1556.54	0.398166	0.000105661	0.0001554	0.178434	0.21637	2.61697	0.1348	down	333.039	3.25225	1	0	-	Unknown	-	-	-	-	8	5,7-dihydroxy-6-[3,4,5-trihydroxy-6-(hydroxymethyl)oxan-2-yl]-8-(3,4,5-trihydroxyoxan-2-yl)-2-(2,4,5-trihydroxyphenyl)-4H-chromen-4-one;6-[3-(3-{[3,4-dihydroxy-5-(hydroxymethyl)oxolan-2-yl]oxy}-5,7-dihydroxy-4-oxo-3,4-dihydro-2H-1-benzopyran-2-yl)phenoxy]-3,4,5-trihydroxyoxane-2-carboxylic acid;6-[(3-{[3,4-dihydroxy-5-(hydroxymethyl)oxolan-2-yl]oxy}-7-hydroxy-2-(3-hydroxyphenyl)-4-oxo-3,4-dihydro…	HMDB0126883;HMDB0132749;HMDB0132750;HMDB0132751;HMDB0037355;HMDB0037364;HMDB0037536;HMDB0040488	1	Quercetin_3-O-[beta-D-xylosyl-(1->2)-beta-D-glucoside]	C12637
neg-M342T147	18093	9713.16	2340.33	7151.19	6377.22	3735.97	11511.2	27754.9	2471.83	2118	660.026	1426.05	2678.76	2048.53	3612.08	1227.04	0.187389	0.000772817	0.0010878	0.316362	0.248224	3.04678	0.166783	down	342.031	2.44448	1	0	-	Unknown	-	-	-	-	0	-	-	1	Diclofop	C18716
neg-M343T146	2083.76	1706.57	2393.24	1160.01	954.117	1130.49	1290.93	4152.3	669.008	811.43	374.736	635.966	689.098	887.36	589.501	761.426	0.364358	0.000691808	0.0001554	0.298099	0.21637	2.37578	0.308337	down	343.035	2.43726	1	0	-	Unknown	-	-	-	-	1	Molybdopterin precursor Z	HMDB0011683	0	-	-
neg-M344T55	2791.84	2417.37	1676.88	1770.15	1185.45	1767.79	4994.07	3757.69	1831.57	1322.22	1021.09	679.632	1037.82	1076.82	1775.96	843.356	0.470918	0.00472351	0.014763	0.434125	0.43499	1.97419	0.15337	down	344.011	0.9166	0	0	-	Unknown	-	-	-	-	0	-	-	0	-	-
neg-M349T197	6276.78	3581.76	3614.3	3346.43	3302.49	5042.27	4423.26	4192.71	1975.01	2029.1	2196.32	2410.27	957.787	1854.47	1882.74	3282.18	0.491056	0.000287467	0.0001554	0.246482	0.21637	2.10085	0.34608	down	349.034	3.27563	1	0	-	Unknown	-	-	-	-	1	Valdecoxib	HMDB0005033	0	-	-
neg-M350T185	802.03	1754.12	852.39	714.168	1819.74	1894.26	848.924	2352.43	856.814	1851.62	4476.64	1681.42	6136.39	2801.8	2117.11	3347.65	2.10811	0.0270711	0.0281274	0.539555	0.49499	1.95714	0.439121	up	350.068	3.08463	1	0	-	Unknown	-	-	-	-	4	[2-(benzoyloxy)-5-(prop-2-en-1-yl)phenyl]oxidanesulfonic acid;{4-[(1E)-3-(4-methoxyphenyl)-3-oxoprop-1-en-1-yl]phenyl}oxidanesulfonic acid;{3-[(1E)-3-(4-methoxyphenyl)-3-oxoprop-1-en-1-yl]phenyl}oxidanesulfonic acid;(R)-Rutaretin 1'-(6''-sinapoylglucoside)	HMDB0135248;HMDB0135625;HMDB0135627;HMDB0039041	1	Pretetramid	C18295
neg-M351T258_1	6331.7	12986.6	3314.11	3172.39	4216.2	3823.71	3709.74	3076.32	36337.8	14290.7	33212.9	6494.49	13176.3	6548.95	4768.85	2987.87	2.89972	0.03989	0.0379176	0.574893	0.52333	1.90696	0.125455	up	351.183	4.29992	1	0	-	Unknown	-	-	-	-	4	[4]-Gingerdiol 3,5-diacetate;Clidinium;Almotriptan;Naratriptan	HMDB0039132;HMDB0014909;HMDB0015054;HMDB0015087	2	Clidinium;Naratriptan	C07853;C07792
neg-M351T368	3076.25	6832.37	3260.1	2978.83	3515.04	2838.53	2869.2	10413.1	1514.75	2985.18	899.239	2780.43	1789.78	2217.72	2022.03	3591.2	0.497446	0.0134665	0.014763	0.497009	0.43499	1.75264	0.0438594	down	351.125	6.1414	1	0	-	Unknown	-	-	-	-	19	1-(3,4-dihydroxyphenyl)-3-(5-methoxy-2,2-dimethyl-2H-chromen-6-yl)prop-2-en-1-one;3-(7-hydroxy-5-methoxy-2,2-dimethyl-2H-chromen-6-yl)-1-(4-hydroxyphenyl)prop-2-en-1-one;3-[2-(hydroxymethyl)-5-methoxy-2-methyl-2H-chromen-6-yl]-1-(4-hydroxyphenyl)prop-2-en-1-one;1-(2,4-dihydroxyphenyl)-3-(5-methoxy-2,2-dimethyl-2H-chromen-6-yl)prop-2-en-1-one;4-[3-(5-methoxy-2,2-dimethyl-2H-chromen-6-yl)oxirane-2-…	HMDB0125837;HMDB0125838;HMDB0125840;HMDB0125841;HMDB0125843;HMDB0125844;HMDB0030234;HMDB0030487;HMDB0031993;HMDB0034837;HMDB0035129;HMDB0038480;HMDB0038481;HMDB0038903;HMDB0041113;HMDB0041172;HMDB0004448;HMDB0034341;HMDB0039081	6	8-(3,3-Dimethylallyl)-3-methylgalangin;8-(1,1-Dimethylallyl)-3-methylgalangin;Sudan_III;Estradiol-17beta_3-sulfate;Trifluralin;Benfluralin	C11578;C11579;C19527;C08357;C14343;C21273
neg-M355T434	687.146	558.734	332.788	271.253	1396.39	337.289	817.868	964.403	189.203	334.657	221.323	246.437	220.323	584.451	255.561	625.934	0.49906	0.0268806	0.0206682	0.539555	0.471102	1.73471	0.111423	down	355.263	7.23183	1	0	-	Unknown	-	-	-	-	3	Tetracosahexaenoic acid;Tetracosahexaenoic acid, n-3;(3b,24R,25x)-26-Benzoyloxystigmast-5-ene-3-ol	HMDB0002007;HMDB0060117;HMDB0034553	1	(4Z,7Z,10Z,13Z,16Z,19Z)-Docosahexaenoic_acid_ethyl_ester	C16185
neg-M358T161_1	9840.33	8963.66	4785.76	3674.68	4313.53	4134.93	7859.89	14470.6	1376.87	2216.26	4579.65	2083.83	3604.52	1172.92	1248.05	1928.15	0.313735	0.000354979	0.0010878	0.246482	0.248224	2.74974	0.0725158	down	358.06	2.68586	1	0	-	Unknown	-	-	-	-	5	[1-(7-methoxy-2-oxo-2H-chromen-6-yl)-3-oxobutoxy]sulfonic acid;[4-(7-methoxy-2-oxo-2H-chromen-6-yl)-2-oxobutoxy]sulfonic acid;{[1-(7-methoxy-2-oxo-2H-chromen-6-yl)-3-oxobutan-2-yl]oxy}sulfonic acid;{10-hydroxy-8,8-dimethyl-2-oxo-2H,8H,9H,10H-pyrano[2,3-h]chromen-9-yl}oxidanesulfonic acid;Triazolam	HMDB0128976;HMDB0128981;HMDB0128983;HMDB0138062;HMDB0015034	0	-	-
neg-M358T403	1293	2169.06	169.547	993.111	2264.52	478.312	1896.91	2170.43	239.389	452.014	235.632	470.497	582.368	433.046	230.141	1434.23	0.356568	0.0309129	0.0379176	0.544253	0.52333	2.05095	0.191811	down	358.24	6.71783	1	0	-	Unknown	-	-	-	-	3	Guggulsterone;2-Hydroxy-6-(8,11,14-pentadecatrienyl)benzoic acid;17-Hydroxymethylethisterone	HMDB0002726;HMDB0031059;HMDB0060710	6	Ajaconine;Napelline;Megestrol;6alpha-Methylpregn-4-ene-3,11,20-trione;2alpha-Methylpregn-4-ene-3,11,20-trione;6beta,17-Dihydroxy-3,5-cyclo-5alpha,17alpha-pregn-20-ene-21-carboxylic_acid,_gamma-lactone	C08656;C08700;C07120;C14632;C15301;C15467
neg-M359T46	3342.78	1657.81	6656.58	2764.31	3294.28	3218.22	5977.58	423.753	528.83	2457.37	1841.79	733.178	216.189	173.809	2469.92	498.084	0.326287	0.0169213	0.014763	0.511194	0.43499	2.89862	0.189892	down	359.177	0.760883	1	0	-	Unknown	-	-	-	-	9	4-oxo-Retinoic acid;4-Oxo-13-cis-retinoate;Prexanthoperol;Yucalexin B5;Kahweol;Momilactone A;3,4,4'-Trihydroxy-5,5'-diisopropyl-2,2'-dimethylbiphenyl;12-Hydroxy-7-oxo-8,11,13-abietatrien-18-al;Methyl cis-p-coumarate 3-(3,7-dimethyl-2,6-octadienyl)	HMDB0006285;HMDB0012789;HMDB0034712;HMDB0035200;HMDB0035602;HMDB0036748;HMDB0039614;HMDB0040746;HMDB0041152	8	Jatrophatrione;Taxodione;17-Ethynyl-10-hydroxy-19-nortestosterone;3-Methoxy-androsta-3,5-diene-7,17-dione;10-Hydroxyestra-1,4-dien-3-one_acetate;beta-Estradiol_17-acetate;all-trans-4-Oxoretinoic_acid;Momilactone_A	C09119;C09194;C14670;C14930;C14999;C15228;C16678;C18015
neg-M360T144	2400.61	6066.65	1553.94	1108	5268.29	2139.84	3707.22	5843.51	1428.32	3008.27	1437.41	891.709	613.887	1059.59	1809.9	2981.65	0.471045	0.0315924	0.0379176	0.54716	0.52333	1.76505	0.177873	down	360.176	2.40257	1	0	-	Unknown	-	-	-	-	0	-	-	1	Dialicor	C12886
neg-M360T46	964.806	986.237	1907.48	899.818	1497.77	1144.92	1935.68	859.009	296.585	859.714	654.786	484.805	105.304	251.138	941.513	253.478	0.377347	0.00290252	0.0010878	0.407808	0.248224	2.72808	0.150325	down	360.178	0.77065	1	0	-	Unknown	-	-	-	-	10	5-[(6-hydroxy-3,7-dimethylocta-2,7-dien-1-yl)oxy]-7-methoxy-2H-chromen-2-one;2-(4-Allyl-2-methoxyphenoxy)-1-(4-hydroxy-3-methoxyphenyl)-1-propanol;(1(10)E,4E,6a,8b)-8-Angeloyloxy-14-oxo-1(10),4,11(13)-germacratrien-12,6-olide;5-(6-Hydroxy-3,7-dimethyl-2,7-octadienyloxy)-7-methoxycoumarin;Malabaricano;3-Dehydronobilin;Rosmadial;Isoachifolidiene;Columbaridione;Safficinolide	HMDB0136701;HMDB0031753;HMDB0031889;HMDB0032955;HMDB0034179;HMDB0036691;HMDB0038219;HMDB0038690;HMDB0040388;HMDB0040421	1	Phalaenopsine_T	C10361
neg-M361T255	12647.4	3016.26	5454.45	4320.53	1156.41	4956.41	13425.5	1144.66	11009.2	7394.61	7959.73	23940.9	14739.1	3459.04	17238.5	14916.8	2.18244	0.028455	0.0281274	0.544253	0.49499	2.05757	0.0423649	up	361.24	4.24772	1	0	-	Unknown	-	-	-	-	8	19,20-DiHDPA;Annosquamosin A;Annoglabasin B;Lycopersiconolide;Dimethyl ent-16alpha-kaurane-17,19-dioate;Epoxysiderol;(Z)-2,4-Dihydroxy-6-(8-pentadecenyl)benzoic acid;ent-16a-Hydroxy-17-acetoxy-19-kauranal	HMDB0010214;HMDB0031137;HMDB0033398;HMDB0033677;HMDB0036315;HMDB0036704;HMDB0039226;HMDB0041495	2	Di-n-heptyl_phthalate;10beta,14beta-Dihydroxytaxa-4(20),11-dien-5alpha-yl_acetate	C14575;C20151
neg-M363T57	4337.47	5083.79	1349.14	3760.28	531.376	1353.58	2880.51	9289.01	1116.35	1151.57	838.473	1142.69	1042.69	1439.88	1629.78	372.293	0.305533	0.0251808	0.0281274	0.534235	0.49499	2.13183	0.105364	down	363.026	0.942525	1	0	-	Unknown	-	-	-	-	1	Orange B	HMDB0037522	0	-	-
neg-M365T99	6049.76	5636.63	1492.36	2032.16	1583.48	1434.42	10625.1	3779.25	1162.3	1433.83	1198.66	1215.96	1809.01	1243.16	2121.34	756.593	0.335267	0.0149605	0.00699301	0.502645	0.380943	2.07175	0.210935	down	365.064	1.65778	1	0	-	Unknown	-	-	-	-	1	Daphnoretin methyl ether	HMDB0039046	4	Salicin_6-phosphate;Pachyrrhizone;Arnottin_II;Tetracenomycin_F1	C06188;C10512;C12258;C12367
neg-M368T55	1965.78	4934.05	3343.6	1929.27	1143.37	1855.33	3139.26	4035.09	844.18	1104.58	1762.63	1440.51	1662.23	1240.69	1089.69	1348.4	0.469572	0.00501683	0.0029526	0.434125	0.307805	1.92986	0.304754	down	368.076	0.92065	1	0	-	Unknown	-	-	-	-	10	6-Hydroxy-R-acenocoumarol;7-Hydroxy-R-acenocoumarol;8-Hydroxy-R-acenocoumarol;4,7-dihydroxy-3-[(4-hydroxy-2-oxo-2H-chromen-3-yl)methyl]-2H-chromen-2-one;4,6-dihydroxy-3-[(4-hydroxy-2-oxo-2H-chromen-3-yl)methyl]-2H-chromen-2-one;4,8-dihydroxy-3-[(4-hydroxy-2-oxo-2H-chromen-3-yl)methyl]-2H-chromen-2-one;4,5-dihydroxy-3-[(4-hydroxy-2-oxo-2H-chromen-3-yl)methyl]-2H-chromen-2-one;13alpha-Hydroxydoline…	HMDB0060882;HMDB0060883;HMDB0060884;HMDB0143111;HMDB0143112;HMDB0143113;HMDB0143114;HMDB0030756;HMDB0014939;HMDB0039337	3	Arbutin_6-phosphate;Daphnoretin;Coumestrol_diacetate	C06187;C09216;C15095
neg-M370T165	9800.46	11964	34484.2	130900	27973.3	17030.8	8560.68	12734.3	29801.3	45396.1	117842	52332.7	270303	98820	15560.7	38813.5	2.63908	0.0325412	0.0281274	0.548324	0.49499	2.08735	0.079648	up	370.093	2.74898	1	0	-	Unknown	-	-	-	-	6	Nedocromil;17-hydroxy-11,15-dimethoxy-6,8,20-trioxapentacyclo[10.8.0.0Â²,â¹.0Â³,â·.0Â¹â´,Â¹â¹]icosa-1(12),2(9),4,10,14,16,18-heptaen-13-one;16-hydroxy-11,15-dimethoxy-6,8,20-trioxapentacyclo[10.8.0.0Â²,â¹.0Â³,â·.0Â¹â´,Â¹â¹]icosa-1(12),2(9),4,10,14(19),15,17-heptaen-13-one;12,16-dimethoxy-5,7,9,21-tetraoxahexacyclo[11.8.0.0Â²,Â¹â°.0Â³,â¸.0â´,â¶.0Â¹âµ,Â²â°]henicosa-1(13),2(10),11,15,1…	HMDB0014854;HMDB0128873;HMDB0128874;HMDB0128876;HMDB0129362;HMDB0129363	2	Nedocromil;Chlorpromazine_hydrochloride	C07255;C07952
neg-M371T164	3178.54	3155.24	6282.33	20777.6	4929.87	3756.85	2512.16	4128.73	6990.49	8249.11	19804.1	10103.2	43087.9	16674.2	3788.35	7688.01	2.3888	0.0295797	0.0206682	0.544253	0.471102	1.90106	0.0931304	up	371.095	2.7391	1	0	-	Unknown	-	-	-	-	9	6-[4-(2-carboxyethyl)-2-methoxyphenoxy]-3,4,5-trihydroxyoxane-2-carboxylic acid;3,4,5-trihydroxy-6-{[3-(4-hydroxy-3-methoxyphenyl)propanoyl]oxy}oxane-2-carboxylic acid;6-[3-(2-carboxyethyl)-5-methoxyphenoxy]-3,4,5-trihydroxyoxane-2-carboxylic acid;3,4,5-trihydroxy-6-{[3-(3-hydroxy-5-methoxyphenyl)propanoyl]oxy}oxane-2-carboxylic acid;6-[2-(1-carboxyethyl)-5-methoxyphenoxy]-3,4,5-trihydroxyoxane-2…	HMDB0127981;HMDB0127982;HMDB0128015;HMDB0128016;HMDB0133870;HMDB0133871;HMDB0031756;HMDB0041723;HMDB0031987	1	Ohioensin-A	C09956
neg-M372T172_2	2394.63	452.096	1191.85	633.541	347.478	2059.83	1624.61	2505.48	5365.34	1056.51	1155.23	2513.03	1952.93	2288.78	2291.09	7426.16	2.14542	0.0499914	0.130381	0.598992	0.648179	1.94187	0.245385	up	372.167	2.86867	0	0	-	Unknown	-	-	-	-	0	-	-	0	-	-
neg-M374T147	5114.64	4619.41	4641.97	3503.27	1967.17	1160.05	4756.43	7990.31	496.046	2061.57	424.249	1133.53	1582.83	805.943	1460.91	4979.46	0.383505	0.0078935	0.0206682	0.485157	0.471102	2.34145	0.211979	down	374.054	2.45252	1	0	-	Unknown	-	-	-	-	2	(2-hydroxy-2-{9-hydroxy-7-oxo-2H,3H,7H-furo[3,2-g]chromen-2-yl}propoxy)sulfonic acid;[9-hydroxy-2-(2-hydroxypropan-2-yl)-7-oxo-2H,3H,7H-furo[3,2-g]chromen-3-yl]oxidanesulfonic acid	HMDB0132923;HMDB0132925	1	Triflumuron	C18615
neg-M377T191	7277.47	3583.11	3291.56	2753.46	3610.71	2905.65	3484.34	3505.19	1281.81	940.396	1346.34	974.554	2371.16	2204.24	1384.76	1969.82	0.410144	8.62507e-05	0.0001554	0.177133	0.21637	2.42053	0.306063	down	377.03	3.1762	1	0	-	Unknown	-	-	-	-	6	Vulgaxanthin II;Sulindac sulfide;3-(2H-1,3-benzodioxol-5-yl)-3-hydroxy-1-(4-methoxy-1-benzofuran-5-yl)propan-1-one;1-(2H-1,3-benzodioxol-5-yl)-3-hydroxy-3-(4-methoxy-1-benzofuran-5-yl)propan-1-one;1-(4-hydroxy-3-methoxyphenyl)-3-(4-methoxy-1-benzofuran-5-yl)propane-1,3-dione;Dihydro-O-methylsterigmatocystin	HMDB0029841;HMDB0060614;HMDB0129366;HMDB0129367;HMDB0129392;HMDB0030591	5	Vulgaxanthin-II;Dihydro-O-methylsterigmatocystin;Psorospermin;Methylophiopogonone_A;S-[2-(N7-Guanyl)ethyl]-N-acetyl-L-cysteine	C08569;C03944;C10090;C17473;C14877
neg-M380T53	1821.14	5342.58	1049.53	2277.2	1084.16	2043.54	1072.38	2003.77	696.815	564.892	822.385	2036.06	1146.47	607.139	491.792	1217.8	0.454248	0.0112853	0.0281274	0.497009	0.49499	1.96622	0.0981657	down	380.084	0.876283	1	0	-	Unknown	-	-	-	-	2	(4-{[2-methoxy-4-(prop-2-en-1-yl)phenoxy]carbonyl}phenyl)oxidanesulfonic acid;Glucose isomerase from streptomyces rubiginosus	HMDB0135252;HMDB0032295	0	-	-
neg-M385T358	505.592	430.601	1418.79	2562.49	326.522	1344.38	706.308	261.422	2648.97	724.033	1994.87	3095.57	5076.84	746.401	2712.93	840.055	2.36096	0.03201	0.0206682	0.54716	0.471102	2.05541	0.130966	up	385.198	5.9626	1	0	-	Unknown	-	-	-	-	5	Eplerenone;Armillaripin;4-O-Methylmelleolide;Armillarin;Clausarinol	HMDB0014838;HMDB0030404;HMDB0037039;HMDB0039380;HMDB0041407	4	Magnoshinin;Eplerenone;Estra-1,3,5(10)-triene-3,6alpha,17beta-triol_triacetate;Estra-1,3,5(10)-triene-3,6beta,17beta-triol_triacetate	C10658;C12512;C15382;C15440
neg-M387T373	1190.7	1707.38	1246.93	1045.01	809.072	776.93	1201.34	452.028	2633.8	1096.69	4290.89	1991.22	2567.02	2692.95	2409.25	700.301	2.18072	0.0126653	0.0281274	0.497009	0.49499	1.85227	0.0943404	up	387.288	6.21945	1	0	-	Unknown	-	-	-	-	18	Methyl 2-(10-heptadecenyl)-6-hydroxybenzoate;DG(18:1(11Z)/24:1(15Z)/0:0);DG(18:1(9Z)/24:1(15Z)/0:0);DG(18:2(9Z,12Z)/24:0/0:0);DG(20:0/22:2(13Z,16Z)/0:0);DG(20:1(11Z)/22:1(13Z)/0:0);DG(20:2(11Z,14Z)/22:0/0:0);DG(22:0/20:2(11Z,14Z)/0:0);DG(22:1(13Z)/20:1(11Z)/0:0);DG(22:2(13Z,16Z)/20:0/0:0);DG(24:0/18:2(9Z,12Z)/0:0);DG(24:1(15Z)/18:1(11Z)/0:0);DG(24:1(15Z)/18:1(9Z)/0:0);DG(20:0/0:0/22:2n6);DG(22:0/…	HMDB0038523;HMDB0007210;HMDB0007239;HMDB0007267;HMDB0007378;HMDB0007406;HMDB0007434;HMDB0007602;HMDB0007630;HMDB0007658;HMDB0007799;HMDB0007826;HMDB0007827;HMDB0056078;HMDB0056099;HMDB0056182;HMDB0056201;HMDB0056218	5	2alpha-Methyl-17beta-[(tetrahydro-2H-pyran-2-yl)oxy]-5alpha-androstan-3-one;Hydroxyspirilloxanthin;Spheroidenone;R.g.-Keto_I;Thiothece-474	C15422;C15879;C15903;C16277;C16279
neg-M389T144	4250.81	4186.47	12686.5	6308.98	5760.14	10866.5	3735.56	5709.18	25750.7	6727.93	9728.13	15076.9	12183.8	6870.08	24220.3	8282.79	2.03424	0.015426	0.014763	0.505806	0.43499	1.76169	0.0104471	up	389.155	2.40111	1	0	-	Unknown	-	-	-	-	1	Prochlorperazine	HMDB0014577	1	Prochlorperazine	C07403
neg-M389T338	701.524	3020.77	1408.04	463.138	927.685	1182.28	928.317	589.355	10368.5	1271.15	1999.31	1530.54	6849.46	1888.83	822.134	1777.57	2.87466	0.0378448	0.0281274	0.568782	0.49499	1.94661	0.0503239	up	389.234	5.63947	1	0	-	Unknown	-	-	-	-	5	15-deoxy-delta12,14-Prostaglandin J2-2-glycerol ester;Treprostinil;Annoglabasin A;Tussilagone;Digoxigenin	HMDB0013656;HMDB0014518;HMDB0033400;HMDB0040953;HMDB0060731	2	Mevastatin;3beta,17-Dihydroxy-5alpha-pregnane-11,20-dione_3-acetate	C13963;C15404
neg-M395T208	25228.4	9196.06	24158.7	34778.2	17074.5	40504.7	10019.5	10198.9	35610.2	30999.9	65473.8	29530.1	79913.5	28800.6	95503.5	11264.3	2.20319	0.0365389	0.0379176	0.564302	0.52333	1.81211	0.213879	up	395.196	3.45888	1	0	-	Unknown	-	-	-	-	0	-	-	6	Echitovenine;Atalaphylline;Korupensamine_A;Dioncopeltine_A;Dioncophyllinol_B;Sudan_Red_7B	C11784;C10645;C12338;C12339;C12341;C19529
neg-M397T166	11845.7	22192.9	2655.04	3983.71	1135.99	3171.29	4924.01	11695.7	1043.87	910.537	1389.15	1129.35	1084.27	951.052	1264.01	1732.37	0.154285	0.00284091	0.0010878	0.407808	0.248224	3.02968	0.0903218	down	397.067	2.77412	1	0	-	Unknown	-	-	-	-	4	2-(3,4-dimethoxyphenyl)-5,7,8-trihydroxy-3-methoxy-3,4-dihydro-2H-1-benzopyran-4-one;5,7-dihydroxy-2-(3-hydroxy-4-methoxyphenyl)-3,6-dimethoxy-3,4-dihydro-2H-1-benzopyran-4-one;5,7-dihydroxy-2-(3-hydroxy-4-methoxyphenyl)-6,8-dimethoxy-3,4-dihydro-2H-1-benzopyran-4-one;5,7-dihydroxy-2-(4-hydroxy-3-methoxyphenyl)-3,6-dimethoxy-3,4-dihydro-2H-1-benzopyran-4-one	HMDB0129274;HMDB0130262;HMDB0132200;HMDB0133835	1	Chelirubine	C06327
neg-M398T226	407.021	631.233	742.134	2178.09	569.804	421.482	701.784	581.651	1743.17	3465.86	1258.13	954.819	2159.65	1248.06	1128.29	713.911	2.03297	0.0112194	0.0104118	0.497009	0.409631	1.83394	0.378551	up	398.152	3.76851	0	0	-	Unknown	-	-	-	-	0	-	-	0	-	-
neg-M400T242	897.809	2463.81	2232.39	6320.55	1192.37	1843.41	2106.23	1259.11	2639.82	11360.7	4457.47	3874.17	2479.81	7112.54	5778.58	2162.17	2.17656	0.0157244	0.0104118	0.508716	0.409631	1.96751	0.0933329	up	400.186	4.03983	1	0	-	Unknown	-	-	-	-	1	2,3-Butanediol apiosylglucoside	HMDB0033063	0	-	-
neg-M403T341	10621.4	12086.3	8080.34	9626.85	2925.48	4241.62	6659.57	2659.04	13447	8645.9	23274.7	20193.3	23900.3	10927.2	9945.24	5487.03	2.03549	0.019788	0.0281274	0.519106	0.49499	1.80619	0.0400259	up	403.283	5.68475	1	1	11'-Carboxy-gamma-chromanol	Lipids and lipid-like molecules	Prenol lipids	HMDB0012517	null	-	5	MG(0:0/22:5(4Z,7Z,10Z,13Z,16Z)/0:0);MG(0:0/22:5(7Z,10Z,13Z,16Z,19Z)/0:0);MG(22:5(4Z,7Z,10Z,13Z,16Z)/0:0/0:0);MG(22:5(7Z,10Z,13Z,16Z,19Z)/0:0/0:0);11'-Carboxy-gamma-chromanol	HMDB0011555;HMDB0011556;HMDB0011585;HMDB0011586;HMDB0012517	1	Androstane-3,17-diol_dipropionate	C14624
neg-M403T374	2782.12	3313	5022.47	10269.5	571.521	3810.87	2511.61	650.939	7073.09	9179.65	6815.6	11821.3	22589.4	6148.89	14211.7	5973.75	2.89691	0.00658169	0.0029526	0.472616	0.307805	2.59632	0.0544734	up	403.283	6.23078	1	1	11'-Carboxy-gamma-chromanol	Lipids and lipid-like molecules	Prenol lipids	HMDB0012517	null	-	5	MG(0:0/22:5(4Z,7Z,10Z,13Z,16Z)/0:0);MG(0:0/22:5(7Z,10Z,13Z,16Z,19Z)/0:0);MG(22:5(4Z,7Z,10Z,13Z,16Z)/0:0/0:0);MG(22:5(7Z,10Z,13Z,16Z,19Z)/0:0/0:0);11'-Carboxy-gamma-chromanol	HMDB0011555;HMDB0011556;HMDB0011585;HMDB0011586;HMDB0012517	1	Androstane-3,17-diol_dipropionate	C14624
neg-M405T145	415164	237313	11413.3	41083.5	34235	35438.5	263775	256737	20656	15173.3	8754.81	11228.1	31500.5	14138.6	26045.8	6365.38	0.103356	0.0059304	0.0029526	0.456152	0.307805	3.10455	0.0800693	down	405.097	2.4143	1	0	-	Unknown	-	-	-	-	6	3-Methylbutyl glucosinolate;Pentyl glucosinolate;[(6-{[5,7-dihydroxy-2-(4-oxocyclohexa-2,5-dien-1-ylidene)-2H-chromen-3-yl]oxy}-3,4,5-trihydroxyoxan-2-yl)methyl][1-hydroxy-3-(4-hydroxy-3-methoxyphenyl)prop-2-en-1-ylidene]oxidanium;11-hydroxy-7-(4-hydroxy-3,5-dimethoxyphenyl)-3-(4-hydroxyphenyl)-6-{[3,4,5-trihydroxy-6-(hydroxymethyl)oxan-2-yl]oxy}-2Î»â´,8-dioxatricyclo[7.3.1.0âµ,Â¹Â³]trideca-1(1…	HMDB0038412;HMDB0038414;HMDB0125100;HMDB0134875;HMDB0031968;HMDB0038088	2	Rotenonone;2-Methylbutyl_glucosinolate	C10525;C17257
neg-M405T161	614.295	1434.95	5002.46	528.418	1762.56	1188.26	629.349	1630.21	3986.48	2095.44	893.796	6044.57	5914	1725.32	6499.94	2190.96	2.29471	0.0277618	0.0206682	0.541302	0.471102	2.00584	0.192453	up	405.209	2.68525	1	0	-	Unknown	-	-	-	-	2	Lincomycin;Kiwiionoside	HMDB0015564;HMDB0038691	2	Lincomycin;Flurogestone_acetate	C06812;C15432
neg-M405T372	64492.8	54489.5	46089.3	47188.2	4481.44	25730.3	14670.3	6402.46	81413.6	42123.1	167010	135120	137617	80675.6	54623.9	19089	2.72316	0.0216515	0.0206682	0.522039	0.471102	2.25301	0.0661371	up	405.3	6.20015	1	0	-	Unknown	-	-	-	-	2	MG(0:0/22:4(7Z,10Z,13Z,16Z)/0:0);MG(22:4(7Z,10Z,13Z,16Z)/0:0/0:0)	HMDB0011554;HMDB0011584	0	-	-
neg-M405T59	89393.9	51263.7	3054.19	11780.4	9594.08	10736.9	2336.91	59409.1	5881.05	5338.45	2847.16	2807.7	8165.13	3399.45	10156.5	2857.67	0.174489	0.048878	0.0649573	0.598075	0.585356	2.17953	0.0784989	down	405.096	0.9893	1	0	-	Unknown	-	-	-	-	1	Acetyl adenylate	HMDB0006880	2	Rotenonone;Acetyl_adenylate	C10525;C05993
neg-M406T143	47638.8	24536.5	2871.52	6217.9	6194.92	6202.6	32592.9	29654.6	3344.1	3134.46	1886.79	2308.56	4761.66	2891.69	5002.29	1835.88	0.16141	0.0045017	0.0029526	0.434125	0.307805	2.85966	0.11124	down	406.099	2.38862	1	0	-	Unknown	-	-	-	-	5	Erysothiopine;5-Hydroxy, 6-methoxy duloxetine sulfate;{5-[(E)-2-{3,5-dihydroxy-4-[(1E)-3-methylbuta-1,3-dien-1-yl]phenyl}ethenyl]-2-hydroxyphenyl}oxidanesulfonic acid;Permethrin;Dimethyl 2-galloylgalactarate	HMDB0030257;HMDB0061128;HMDB0129089;HMDB0015604;HMDB0036935	2	Permethrin;trans-Permethrin	C14388;C19864
neg-M406T281	990.069	699.888	2367.91	4640.63	1628.04	2701.71	598.252	728.386	6046	2943.5	6337.51	5367.18	7148.78	3534.23	5087.31	2453.96	2.71117	0.00237621	0.0018648	0.406908	0.279543	2.56396	0.0906842	up	406.258	4.68862	1	0	-	Unknown	-	-	-	-	14	15-deoxy-delta12,14-Prostaglandin J2-2-glycerol ester;Treprostinil;Annoglabasin A;Tussilagone;Digoxigenin;DG(11D3/13M5/0:0);DG(11D5/11M5/0:0);DG(11M3/13D5/0:0);DG(11M5/11D5/0:0);DG(13D5/11M3/0:0);DG(13D5/9M5/0:0);DG(13M5/11D3/0:0);DG(9D5/13M5/0:0);DG(9M5/13D5/0:0)	HMDB0013656;HMDB0014518;HMDB0033400;HMDB0040953;HMDB0060731;HMDB0116374;HMDB0116381;HMDB0116391;HMDB0116397;HMDB0116407;HMDB0116413;HMDB0116414;HMDB0116436;HMDB0116444	4	Cammaconine;Norerythrostachaldine;Mevastatin;3beta,17-Dihydroxy-5alpha-pregnane-11,20-dione_3-acetate	C08666;C08701;C13963;C15404
neg-M406T372	13348.5	12527.4	11022.5	10937.8	1877.95	6182.84	3862.81	2330.85	17188.6	9366.26	33424.9	26996.9	27666.8	17642.5	12128.1	5229.26	2.41007	0.0181074	0.0281274	0.511977	0.49499	2.06617	0.0803465	up	406.303	6.19893	0	0	-	Unknown	-	-	-	-	0	-	-	0	-	-
neg-M406T59	13629.4	8172.1	2892.61	3146.37	7791.38	2596.21	4623.84	9338.34	1327.77	1614.75	1571.1	3206.72	2682.76	3692.7	2999.66	610.57	0.339259	0.00394572	0.014763	0.434125	0.43499	2.4212	0.222452	down	406.098	0.989683	1	0	-	Unknown	-	-	-	-	5	Erysothiopine;5-Hydroxy, 6-methoxy duloxetine sulfate;{5-[(E)-2-{3,5-dihydroxy-4-[(1E)-3-methylbuta-1,3-dien-1-yl]phenyl}ethenyl]-2-hydroxyphenyl}oxidanesulfonic acid;Permethrin;Dimethyl 2-galloylgalactarate	HMDB0030257;HMDB0061128;HMDB0129089;HMDB0015604;HMDB0036935	2	Permethrin;trans-Permethrin	C14388;C19864
neg-M407T153	193694	356148	6153.43	24609.5	17895.7	17700.2	159488	130119	13746.4	12677.1	7425.14	11944.9	21931.3	11453.6	29530.1	2780.94	0.123083	0.0231501	0.0379176	0.528309	0.52333	2.62141	0.0507142	down	407.113	2.5492	1	0	-	Unknown	-	-	-	-	1	2-{9-hydroxy-2-oxo-2H,8H,9H-furo[2,3-h]chromen-8-yl}propan-2-yl (2E)-3-(4-hydroxyphenyl)prop-2-enoate	HMDB0128937	0	-	-
neg-M407T372	1927.44	2017	1958.55	1818.48	578.608	1115.02	807.206	643.071	2836.08	1561.14	4194.8	3686.55	4064.76	2698.67	1807.64	1174.16	2.02697	0.0119297	0.0379176	0.497009	0.52333	1.84777	0.117058	up	407.305	6.19932	0	0	-	Unknown	-	-	-	-	0	-	-	0	-	-
neg-M408T153	25742.5	43849.7	1732.96	2592.85	2956.08	3961.31	20281.7	17954.4	2793.59	1593.87	2485.43	1940.74	4333.92	2372.54	5044.89	1277.67	0.183441	0.0309479	0.0498834	0.544253	0.560118	2.26823	0.0463653	down	408.116	2.54799	1	0	-	Unknown	-	-	-	-	8	{4-[(E)-2-{3,5-dihydroxy-4-[(1E)-3-hydroxy-3-methylbut-1-en-1-yl]phenyl}ethenyl]phenyl}oxidanesulfonic acid;{4-[(E)-2-{2,3,5-trihydroxy-4-[(1E)-3-methylbut-1-en-1-yl]phenyl}ethenyl]phenyl}oxidanesulfonic acid;{5-[(E)-2-{3,5-dihydroxy-4-[(1E)-3-methylbut-1-en-1-yl]phenyl}ethenyl]-2-hydroxyphenyl}oxidanesulfonic acid;[4-(3-{3,5-dihydroxy-4-[(1E)-3-methylbut-1-en-1-yl]phenyl}oxiran-2-yl)phenyl]oxida…	HMDB0128999;HMDB0129004;HMDB0129012;HMDB0129018;HMDB0129023;HMDB0129026;HMDB0129027;HMDB0015479	0	-	-
neg-M409T140	12933.2	13971.9	1660.34	1848.07	1741.68	1524.4	47475.4	2384.14	909.792	1504.75	634.622	1498.94	2238.52	1565.65	1673.04	1176.15	0.134086	0.0349583	0.00699301	0.554612	0.380943	2.28309	0.117398	down	409.091	2.33417	1	0	-	Unknown	-	-	-	-	60	3-(4-Hydroxybenzoyl)epicatechin;6-{2-[6-carboxy-5-(2,4-dihydroxyphenyl)-3-(hydroxymethyl)cyclohex-2-en-1-yl]-3-hydroxy-5-[6-hydroxy-7-(3-methylbut-2-en-1-yl)-1-benzofuran-2-yl]phenoxy}-3,4,5-trihydroxyoxane-2-carboxylic acid;6-[4-(6-carboxy-5-{2,6-dihydroxy-4-[6-hydroxy-7-(3-methylbut-2-en-1-yl)-1-benzofuran-2-yl]phenyl}-3-(hydroxymethyl)cyclohex-3-en-1-yl)-3-hydroxyphenoxy]-3,4,5-trihydroxyoxane…	HMDB0039327;HMDB0126176;HMDB0126177;HMDB0126178;HMDB0126179;HMDB0126180;HMDB0126182;HMDB0126183;HMDB0126184;HMDB0126185;HMDB0126186;HMDB0126187;HMDB0126188;HMDB0126189;HMDB0126190;HMDB0126191;HMDB0126192;HMDB0126194;HMDB0126195;HMDB0126196;HMDB0126197;HMDB0126198;HMDB0126200;HMDB0126201;HMDB0126202;HMDB0126203;HMDB0126204;HMDB0126206;HMDB0126207;HMDB0126208;HMDB0126209;HMDB0126210;HMDB0126211;HMD…	3	Methyl_aklanonate;Aklaviketone;Nicosulfuron	C12422;C12423;C10949
neg-M409T59	12446.2	17024.1	2118.48	3368.39	2585.91	1807.61	3243.28	3582.1	2247.25	2079.64	938.962	1717.67	2602.6	1862.44	3620.96	1924.83	0.368034	0.0477026	0.0649573	0.59515	0.585356	1.64803	0.0723009	down	409.09	0.9783	0	0	-	Unknown	-	-	-	-	0	-	-	0	-	-
neg-M411T254	1182.09	1137.43	1240.49	2002.62	815.089	1795.27	977.172	788.16	3398.94	2632.81	6486.11	1746.52	3604.32	2844.8	3016.64	1736.78	2.5625	0.000348029	0.0018648	0.246482	0.279543	2.36177	0.0899813	up	411.159	4.23708	1	0	-	Unknown	-	-	-	-	1	Dicaffeoylputrescine	HMDB0033467	2	Fluocinolone;Novobiocic_acid	C07006;C12474
neg-M411T358	1434.67	1784.92	1047.91	1119.97	1189.74	877.514	4034.73	1783.62	909.44	635.973	602.188	1058.33	971.833	678.173	630.106	870.124	0.478877	0.00636013	0.0018648	0.466484	0.279543	1.8332	0.229662	down	411.222	5.96354	1	0	-	Unknown	-	-	-	-	1	Austalide K	HMDB0030157	1	3beta,21-Dihydroxy-pregna-5,7,9(11)-trien-20-one_diacetate	C14924
neg-M412T198	2763.69	1239.78	3404.3	4108.9	3346.43	5814.45	4418.11	847.981	9355.11	6837.24	11380.2	3405.36	8220.98	3584.87	10942.1	1730.54	2.13757	0.0421564	0.0379176	0.583073	0.52333	1.72642	0.285926	up	412.192	3.29214	1	0	-	Unknown	-	-	-	-	1	fluticasone 17beta-carboxylic acid	HMDB0061092	0	-	-
neg-M413T232	13792.8	4472.27	6315.45	6372.12	6094.46	4532.42	4074.45	14154	56638.7	8136.32	12396.9	6863.95	21113.1	17720.4	8164.21	10608.8	2.36829	0.0320784	0.0206682	0.54716	0.471102	1.85119	0.159178	up	413.193	3.86933	1	1	LysoPG 11:0; LysoPG 11:0	Lipids and lipid-like molecules	Glycerophospholipids	-	C05980	(map00564)Glycerophospholipid metabolism;(map01100)Metabolic pathways	5	Eplerenone;Armillaripin;4-O-Methylmelleolide;Armillarin;Clausarinol	HMDB0014838;HMDB0030404;HMDB0037039;HMDB0039380;HMDB0041407	4	Magnoshinin;Eplerenone;Estra-1,3,5(10)-triene-3,6alpha,17beta-triol_triacetate;Estra-1,3,5(10)-triene-3,6beta,17beta-triol_triacetate	C10658;C12512;C15382;C15440
neg-M414T172	10019.3	8054.13	1051.37	2973.81	2145.07	4254.24	6214.57	4283.38	2004.64	2244.64	1686.43	2193	711.348	1542.73	903.327	2965.99	0.365478	0.0141709	0.014763	0.497089	0.43499	1.95605	0.0948053	down	414.128	2.86193	1	0	-	Unknown	-	-	-	-	1	1-(2-Hydroxyphenylamino)-1-deoxy-beta-D-gentiobioside 1,2-carbamate	HMDB0037551	0	-	-
neg-M418T345	2506.19	3219.81	1248.17	724.748	2100.74	1130.61	4384.61	4174.53	720.525	1124.49	574.809	1052.33	712.325	1216.81	939.679	3214.5	0.49029	0.0370061	0.0206682	0.564302	0.471102	1.79198	0.0868335	down	418.154	5.74315	0	0	-	Unknown	-	-	-	-	0	-	-	0	-	-
neg-M421T161	426273	418959	9335.35	38605.7	51063.3	19938.6	323324	168344	17942.1	17003.3	6194.94	11762.1	32265.5	3963.64	54520.3	6238.48	0.102958	0.00961162	0.014763	0.495344	0.43499	3.04531	0.0393002	down	421.129	2.68176	1	1	Riboflavin	Organoheterocyclic compounds	Pteridines and derivatives	HMDB0000244	C00255	(map00740)Riboflavin metabolism;(map01100)Metabolic pathways;(map01110)Biosynthesis of secondary metabolites;(map04977)Vitamin digestion and absorption	0	-	-	3	Melithiazol_A;Melithiazole_E;Asperlicin_E	C15696;C15712;C21148
neg-M421T233	4048.89	7259.19	3035.17	7631.78	3799.97	6129.65	4871.63	2875.86	10079.8	9306.03	16839.6	9208.34	13164.5	9430.98	10898	6777.07	2.1614	0.000324434	0.000621601	0.246482	0.21637	2.25044	0.0992145	up	421.17	3.87522	1	0	-	Unknown	-	-	-	-	23	2-(2,4-dihydroxyphenyl)-3-(3,7-dimethylocta-2,6-dien-1-yl)-6,7-dihydroxy-4H-chromen-4-one;2-(2,4-dihydroxyphenyl)-7-hydroxy-3-(4-hydroxy-3,7-dimethylocta-2,6-dien-1-yl)-4H-chromen-4-one;2-(2,4-dihydroxyphenyl)-7-hydroxy-3-[(2Z)-4-hydroxy-3-(4-methylpent-3-en-1-yl)but-2-en-1-yl]-4H-chromen-4-one;2-(2,4-dihydroxyphenyl)-7-hydroxy-3-(8-hydroxy-3,7-dimethylocta-2,6-dien-1-yl)-4H-chromen-4-one;2-(2,4-…	HMDB0129592;HMDB0129593;HMDB0129594;HMDB0129595;HMDB0129596;HMDB0129597;HMDB0129598;HMDB0129599;HMDB0129600;HMDB0129601;HMDB0129602;HMDB0132646;HMDB0029507;HMDB0030710;HMDB0030713;HMDB0030861;HMDB0030863;HMDB0031927;HMDB0033804;HMDB0034098;HMDB0038879;HMDB0038905;HMDB0061071	0	-	-
neg-M422T161	52731.4	48336.6	3672.6	7118.79	7874.11	3176.88	27627.7	21475.4	4590.42	3752.47	3913.94	4005.59	6325.36	3827.67	9281.01	2397.41	0.221459	0.0277517	0.104895	0.541302	0.62261	2.1992	0.0365023	down	422.131	2.68351	1	0	-	Unknown	-	-	-	-	0	-	-	2	CGS_7181;Braxoron	C13836;C14647
neg-M422T57	5069.92	6910.15	1874.1	2190.75	966.185	2462.57	3681.3	1851.08	612.377	2169.47	493.412	2173.82	775.472	2035.28	1063.66	2012.36	0.453324	0.0266213	0.0498834	0.537836	0.560118	1.79141	0.114266	down	422.086	0.952267	0	0	-	Unknown	-	-	-	-	0	-	-	0	-	-
neg-M423T140	16951.8	9002.03	2501.76	2974.2	2052.22	1832.53	11224.1	5920.86	1174.59	923.435	843.64	1081.21	4266.72	885.891	2035.89	1379.83	0.240017	0.00388958	0.0029526	0.434125	0.307805	2.65484	0.0956943	down	423.07	2.33351	1	0	-	Unknown	-	-	-	-	1	Cefuroxime	HMDB0015244	1	Cefuroxime	C06894
neg-M423T250	15227	6413.73	7395.62	11758.9	7118.38	24907.5	10142.4	4903.41	43035.2	27012.8	84902.6	19530.8	48105	27285.3	19155.2	27832.2	3.37851	0.00031014	0.000621601	0.246482	0.21637	2.7476	0.0855411	up	423.186	4.17369	0	0	-	Unknown	-	-	-	-	0	-	-	0	-	-
neg-M423T59	27485	18114.7	2139.35	5093.05	4014.17	2467.78	10353	8850.66	845.635	1321.34	1509.95	1010.98	4869.21	2477.89	3229.52	1749.05	0.216685	0.0048155	0.00699301	0.434125	0.380943	2.63014	0.0919884	down	423.07	0.982183	1	0	-	Unknown	-	-	-	-	1	BL V	HMDB0039567	1	Flazasulfuron	C18441
neg-M424T144	5008.21	4341.86	2006.7	2566.15	1427.93	1473.62	1325.57	3310.97	809.881	519.787	1121.96	1129.96	1782.35	1624.09	2454.88	760.022	0.475417	0.0126213	0.0206682	0.497009	0.471102	1.97578	0.377167	down	424.084	2.39659	0	0	-	Unknown	-	-	-	-	0	-	-	0	-	-
neg-M425T290	1081.77	3035.63	1260.27	1011.75	542.577	957.653	1321.8	1076.32	14035.7	2027.09	10786.5	2236.88	9983.81	2445.03	1405.53	2235.32	4.38928	0.00701617	0.0029526	0.480225	0.307805	2.56221	0.103834	up	425.198	4.82585	1	0	-	Unknown	-	-	-	-	36	3-(4-hydroxyphenyl)-1-[2,4,6-trihydroxy-3-(4-hydroxy-3-methylbut-2-en-1-yl)-5-(3-methylbut-2-en-1-yl)phenyl]propan-1-one;3-(4-hydroxyphenyl)-1-{2,4,6-trihydroxy-3-[(2E)-4-hydroxy-3-methylbut-2-en-1-yl]-5-(3-methylbut-2-en-1-yl)phenyl}propan-1-one;3-hydroxy-3-(4-hydroxyphenyl)-1-[2,4,6-trihydroxy-3,5-bis(3-methylbut-2-en-1-yl)phenyl]propan-1-one;1-{3-[(3,3-dimethyloxiran-2-yl)methyl]-2,4,6-trihydr…	HMDB0133040;HMDB0133041;HMDB0133042;HMDB0133043;HMDB0133044;HMDB0133074;HMDB0133075;HMDB0133076;HMDB0133077;HMDB0133078;HMDB0133079;HMDB0133080;HMDB0133081;HMDB0133082;HMDB0133083;HMDB0133112;HMDB0133183;HMDB0133184;HMDB0133185;HMDB0133186;HMDB0133187;HMDB0133188;HMDB0133189;HMDB0134154;HMDB0134738;HMDB0134952;HMDB0134953;HMDB0134954;HMDB0134955;HMDB0134956;HMDB0134957;HMDB0134958;HMDB0134959;HMD…	2	Protorifamycin_I;34a-Deoxy-rifamycin_W	C12246;C14721
neg-M426T289	399.269	935.118	611.981	427.217	249.388	548.918	516.136	889.12	3770.15	648.604	2870.47	1309.19	3157.31	931.182	441.715	426.866	2.96156	0.0365996	0.0649573	0.564302	0.585356	1.87365	0.15781	up	426.201	4.82394	1	0	-	Unknown	-	-	-	-	1	Quinaprilat	HMDB0042005	1	Oseltamivir_phosphate	C08093
neg-M427T146_1	914.404	633.994	375.669	551.894	391.858	797.035	2060.91	578.205	1980.22	1769.28	1059.07	1911.89	1693.75	1325.69	985.969	5258.56	2.53561	0.00332244	0.00699301	0.417397	0.380943	2.66273	0.0729125	up	426.63	2.43262	0	0	-	Unknown	-	-	-	-	0	-	-	0	-	-
neg-M427T329	1961.79	5001.16	1306.78	1127.11	807.702	983.796	1956.67	1903.74	19485.2	2049.54	18188.5	2721.42	12630.7	3382.39	1391.21	2671.79	4.15455	0.0235843	0.0104118	0.528739	0.409631	2.31415	0.0742744	up	427.214	5.47747	1	1	Irbesartan	Benzenoids	Benzene and substituted derivatives	HMDB0015163	C07469	-	3	Austalide L;Carphenazine;Acetophenazine	HMDB0030158;HMDB0015172;HMDB0015196	1	Acetophenazine	C06807
neg-M427T367	4228.89	4885.28	4487.36	8555.42	1013.61	3238.62	2308.43	1894.32	16471.2	6452.43	17792.5	17094.5	28083.4	10942.6	8854.17	3652.21	3.57191	0.00159594	0.0029526	0.379424	0.307805	2.65878	0.0764314	up	427.282	6.12137	1	0	-	Unknown	-	-	-	-	3	Schidigeragenin B;Spirostane-3,6-dione;25-Hydroxyvitamin D3-26,23-lactone	HMDB0035506;HMDB0036940;HMDB0060126	2	Hydroxyprogesterone_caproate;12-epi-Scalaradial	C08148;C19900
neg-M428T329	953.295	1579.07	792.982	827.017	461.02	810.482	933.859	1018.45	4825.11	997.801	4310.94	1296.99	3607.53	1249.67	883.07	945.473	2.4561	0.0323321	0.0281274	0.54716	0.49499	1.75527	0.186923	up	428.217	5.47737	1	0	-	Unknown	-	-	-	-	2	Isopentyl gentiobioside;Deoxypyridinoline	HMDB0041512;HMDB0000569	0	-	-
neg-M428T367	1875.26	1618.83	1737.42	2622.64	636.061	1455.34	1136.12	717.437	5147.76	2135.93	4777.2	4898.68	7409.91	3152.06	2745.79	1006.62	2.65053	0.00590618	0.00699301	0.456152	0.380943	2.16084	0.0578579	up	428.286	6.12148	0	0	-	Unknown	-	-	-	-	0	-	-	0	-	-
neg-M431T421	950.891	1588.96	674.798	2892.03	643.358	1269.99	637.676	456.221	7449.83	3184.67	8669.68	6515.34	7457.5	6476.14	3724.71	1482.72	4.93318	8.48458e-05	0.000621601	0.177133	0.21637	3.21844	0.140938	up	431.314	7.00903	1	0	-	Unknown	-	-	-	-	9	24-Hydroxycalcitriol;Neochlorogenin;Rockogenin;23S,25,26-Trihydroxyvitamin D3;3beta,7alpha-Dihydroxy-5-cholestenoate;4-cholesten-7Î±,12Î±,24-triol-3-one;7alpha,12alpha,26-trihydroxycholest-4-en-3-one;1alpha,23(S),25-trihydroxyvitamin D3;3alpha,7beta-dihydroxy-5beta-cholest-24-en-26-oic Acid	HMDB0006228;HMDB0030702;HMDB0033769;HMDB0060134;HMDB0012454;HMDB0062399;HMDB0062400;HMDB0062686;HMDB0062712	5	Gitogenin;3beta,5beta-Ketotriol;Neogitogenin;3beta,7alpha-Dihydroxy-5-cholestenoate;Calcitetrol	C08899;C16494;C17003;C17335;C18231
neg-M432T421	484.153	579.599	441.371	1107.79	444.104	1078.97	399.112	629.636	2307.3	1145.65	2625.12	2040.86	2206.45	1917.42	1582.24	811.6	2.83396	0.00011295	0.000621601	0.178434	0.21637	2.58314	0.115501	up	432.317	7.01057	0	0	-	Unknown	-	-	-	-	0	-	-	0	-	-
neg-M433T398	225.253	456.02	233.393	351.147	26.0856	887.558	216.906	113.565	591.037	498.066	2051.33	572.044	1050.96	761.907	1069.63	360.311	2.77111	0.0127264	0.004662	0.497009	0.349429	2.46282	0.084479	up	433.366	6.63043	1	0	-	Unknown	-	-	-	-	0	-	-	2	6-Deoxoteasterone;6-Deoxotyphasterol	C15799;C15801
neg-M433T421	21006.4	29593.5	7684.24	13113.8	2809.66	7371.41	3128.98	2802.54	21151.9	14322.6	84628.8	34008	56667.2	27194.6	11673.9	7905.96	2.94311	0.0178311	0.0206682	0.511977	0.471102	2.26851	0.0891684	up	433.33	7.02105	1	1	3alpha,7alpha,24(S)-trihydroxy-5beta-cholestan-27-al	Lipids and lipid-like molecules	Sterol Lipids	HMDB0062208	null	-	3	3a,7a-Dihydroxycoprostanic acid;3a,7a,12a-Trihydroxy-5b-cholestan-26-al;3alpha,7alpha,24(S)-trihydroxy-5beta-cholestan-27-al	HMDB0000359;HMDB0003533;HMDB0062208	2	3alpha,7alpha,12alpha-Trihydroxy-5beta-cholestan-26-al;3alpha,7alpha-Dihydroxy-5beta-cholestanate	C01301;C04554
neg-M434T421	5459.21	7147.11	2371.76	3518	856.073	2362.92	1049.43	1032.27	5190.21	3914.81	18696.7	7999.87	12862.2	6691.31	2994.85	2398.8	2.55282	0.0205852	0.0281274	0.520111	0.49499	2.06994	0.083634	up	434.333	7.02125	0	0	-	Unknown	-	-	-	-	0	-	-	0	-	-
neg-M437T140	10859.1	13537	2527.44	5357.7	3519.47	1991.66	15587.2	15321.8	3665.62	1136.66	684.788	1374.63	3482.08	2049.06	3303.25	1679.84	0.25292	0.0049429	0.0104118	0.434125	0.409631	2.56294	0.132901	down	437.086	2.33399	1	0	-	Unknown	-	-	-	-	9	Inosine;Allopurinol riboside;Arabinosylhypoxanthine;3'-HPPH;4-Hydroxyphenytoin;Hydroxyphenytoin;2,3-Dihydroxycarbamazepine;Phenytoin arene-oxide;4'-HPPH	HMDB0000195;HMDB0000481;HMDB0003040;HMDB0013896;HMDB0041905;HMDB0060598;HMDB0060673;HMDB0060864;HMDB0060972	3	Inosine;Saphenic_acid;2,3-Dihydroxycarbamazepine	C00294;C12117;C16603
neg-M437T185	2582.37	1537.89	15213.6	12615.2	11030	18531.5	2654.68	8110.95	26342	15065.6	18484.2	17054.4	26855	18510.8	22836.6	21625	2.30745	0.0112653	0.0029526	0.497009	0.307805	2.41907	0.0730635	up	437.263	3.08567	0	0	-	Unknown	-	-	-	-	0	-	-	0	-	-
neg-M437T58	11289.8	17241.4	2059.86	6813.74	3993.03	2741.21	9649.36	18216.4	2130.39	2225.02	1119.87	2854.68	4099.54	2611.23	4121.39	1560.89	0.2878	0.0084121	0.0281274	0.485157	0.49499	2.32483	0.0314018	down	437.086	0.9674	1	0	-	Unknown	-	-	-	-	1	3-Deoxy-D-glycero-D-galacto-2-nonulosonic acid	HMDB0000425	3	2-O-(alpha-D-Mannosyl)-D-glycerate;2-O-(alpha-D-Glucopyranosyl)-D-glycerate;3-Deoxy-D-glycero-D-galacto-non-2-ulosonic_acid	C11544;C19792;C20934
neg-M439T324	680.633	17763.9	886.998	690.181	362.552	697.186	856.104	570.737	178268	7811.66	250405	27479.5	193480	29533.5	5427.78	31489.5	32.1612	7.61266e-05	0.000621601	0.177133	0.21637	5.09612	0.05968	up	439.215	5.40355	1	0	-	Unknown	-	-	-	-	2	1-[2,4-dihydroxy-5-(3-methylbut-2-en-1-yl)phenyl]-2-hydroxy-3-[4-hydroxy-3-methoxy-5-(3-methylbut-2-en-1-yl)phenyl]propan-1-one;2-[3-hydroxy-4-methoxy-5-(3-methylbut-2-en-1-yl)phenyl]-1-[2,4,6-trihydroxy-3-(3-methylbut-2-en-1-yl)phenyl]propan-1-one	HMDB0133250;HMDB0134756	1	4-Chloro-alpha-[4-[2-(diethylamino)ethoxy]phenyl]-alpha-phenylbenzeneethanol	C15067
neg-M440T324	854.591	4810.36	1530.9	1141.09	2838.82	2364.11	1986.94	921.198	35908	3767.98	45680.2	6654.2	37665.7	8259.89	2807.7	9307.39	9.12274	0.00126176	0.0010878	0.360973	0.248224	3.45895	0.0518955	up	440.218	5.40185	1	0	-	Unknown	-	-	-	-	1	Benazepril	HMDB0014682	1	Benazepril	C06843
neg-M441T325	1544.14	2174.09	1066.99	1268.71	965.305	881.928	1150.67	962.084	9770.69	1213.87	14983.1	2054.84	9814.36	2810.52	1255.75	3289.66	4.513	0.0124991	0.00699301	0.497009	0.380943	2.46684	0.228808	up	441.215	5.41227	0	0	-	Unknown	-	-	-	-	0	-	-	0	-	-
neg-M441T374	626.353	7797.7	519.383	554.673	761.828	639.377	532.32	552.925	129559	5677.85	136860	22685.6	150149	23596	4652.17	30019.4	41.9873	3.98002e-05	0.000621601	0.172777	0.21637	5.14514	0.103315	up	441.23	6.23328	1	1	Trichloro(docosyl)silane	Organometallic compounds	Organometalloid compounds	HMDB0062597	null	-	4	3-O-Acetylepisamarcandin;Pectachol;Trichloro(docosyl)silane;M2 di-hydroxylated metabolite	HMDB0031958;HMDB0039064;HMDB0062597;HMDB0061046	1	Cinobufagin	C16931
neg-M441T379_2	692.092	1745.36	494.942	749.043	3554.86	8249.69	432.619	1622.65	1186.69	461.422	580.412	637.844	230.029	606.519	586.984	55.7344	0.247738	0.0342974	0.0498834	0.554603	0.560118	2.5383	0.0567415	down	441.367	6.31717	1	0	-	Unknown	-	-	-	-	5	Oleoylcarnitine;Vaccenyl carnitine;Elaidic carnitine;11Z-Octadecenylcarnitine;Octadecenoylcarnitine	HMDB0005065;HMDB0006351;HMDB0006464;HMDB0013338;HMDB0094687	0	-	-
neg-M441T392	12663.4	8110.91	8237.17	26528.6	2121.56	8551.86	4168.61	1614.77	40571.7	21854.2	79861	43783.4	98071.6	34462.9	30914	13910.1	5.04784	0.000662021	0.000621601	0.298099	0.21637	3.2481	0.0498839	up	441.299	6.53991	1	0	-	Unknown	-	-	-	-	1	(3beta,5alpha,9alpha,22E,24R)-5,9-Epidioxy-3-hydroxyergosta-7,22-dien-6-one	HMDB0032666	0	-	-
neg-M442T374	586.514	2620.49	278.388	469.023	739.239	437.565	386.149	415.92	26110.6	1720.87	27568.8	5795.43	29634	5654.78	1632.22	7752.95	17.8433	0.000181985	0.000621601	0.207635	0.21637	4.29374	0.0880081	up	442.232	6.23343	0	0	-	Unknown	-	-	-	-	0	-	-	0	-	-
neg-M442T392	3374.88	2615.4	2830.48	6957.55	825.006	2965.31	1596.78	643.586	10548.2	5607.89	18935.7	11029.4	22122.1	8855.81	8145.59	4021.4	4.09309	0.000698961	0.000621601	0.298099	0.21637	2.96704	0.0537709	up	442.302	6.54002	0	0	-	Unknown	-	-	-	-	0	-	-	0	-	-
neg-M445T442	676.987	782.759	868.726	1270.55	227.522	1105.82	437.656	331.186	2425.59	1298.09	3454.91	2853.96	3292.04	2159.18	1444.3	795.809	3.10879	0.000967348	0.0010878	0.342525	0.248224	2.56485	0.0961772	up	445.329	7.36466	1	0	-	Unknown	-	-	-	-	7	13'-Carboxy-gamma-tocopherol;(3beta,5alpha,6beta,7alpha,22E,24R)-Ergosta-8,22-diene-3,5,6,7-tetrol;(3beta,5alpha,6alpha,9alpha,22E,24R)-Ergosta-7,22-diene-3,5,6,9-tetrol;3,5,9-Trihydroxyergost-7-en-6-one;Secasterone;3-Dehydroteasterone;Hexadecanedioic acid mono-L-carnitine ester	HMDB0012557;HMDB0032107;HMDB0032123;HMDB0032875;HMDB0040999;HMDB0041527;HMDB0000712	4	Stylisterol_B;Di-n-decyl_phthalate;Diisodecyl_phthalate;3-Dehydroteasterone	C14158;C14505;C14578;C15792
neg-M446T442	333.868	311.829	339.839	462.984	57.3664	307.954	187.501	131.153	971.998	491.264	1176.21	759.036	1163.74	667.568	495.879	311.222	2.83092	0.00239671	0.0018648	0.406908	0.279543	2.44152	0.236696	up	446.334	7.3629	0	0	-	Unknown	-	-	-	-	0	-	-	0	-	-
neg-M447T221	1599.43	7409.21	2949.09	2469.31	2353.94	3629.82	13452.6	5374.74	4645.86	12768.2	13563.9	10964.2	12567.9	10425.6	12743.8	4555.45	2.09579	0.0103518	0.0281274	0.495667	0.49499	2.26495	0.286545	up	447.246	3.69002	1	0	-	Unknown	-	-	-	-	8	PG(18:0/22:5(4Z,7Z,10Z,13Z,16Z));PG(18:0/22:5(7Z,10Z,13Z,16Z,19Z));PG(18:1(11Z)/22:4(7Z,10Z,13Z,16Z));PG(18:1(9Z)/22:4(7Z,10Z,13Z,16Z));PG(20:4(5Z,8Z,11Z,14Z)/20:1(11Z));PG(20:4(8Z,11Z,14Z,17Z)/20:1(11Z));PG(22:5(4Z,7Z,10Z,13Z,16Z)/18:0);PG(22:5(7Z,10Z,13Z,16Z,19Z)/18:0)	HMDB0010612;HMDB0010613;HMDB0010626;HMDB0010641;HMDB0116585;HMDB0116592;HMDB0116614;HMDB0116622	0	-	-
neg-M447T400	1569.72	3445.8	1564.57	5232.41	1555.82	1653.23	2186.38	2133.22	6198.3	5382.95	10947	6505.82	9131.55	5634.49	4018.3	2605.42	2.60708	0.000655355	0.0010878	0.298099	0.248224	2.44779	0.0918162	up	447.345	6.6596	1	0	-	Unknown	-	-	-	-	2	6-Deoxodolichosterone;2-Deoxycastasterone	HMDB0034332;HMDB0034423	2	Teasterone;Typhasterol	C15791;C15793
neg-M447T416	564.312	482.54	1401.44	1282.95	205.946	1191.98	775.339	475.558	1494.63	1931.25	4160.49	1615.71	2916.6	950.616	1397.36	1274.82	2.46729	0.00511166	0.004662	0.434125	0.349429	2.19648	0.106959	up	447.381	6.9415	1	0	-	Unknown	-	-	-	-	1	(3beta,5alpha,6beta,24R)-Stigmastane-3,5,6-triol	HMDB0030014	0	-	-
neg-M448T400	765.599	1138.13	785.567	1214.29	498.425	1470.52	1015.6	769.308	2047.67	2009.22	3163.09	2041.2	2845.27	2086.05	1483.22	709.285	2.13975	0.00317097	0.00699301	0.414791	0.380943	1.94609	0.352427	up	448.348	6.65971	0	0	-	Unknown	-	-	-	-	0	-	-	0	-	-
neg-M448T416	249.742	181.654	557.931	563.042	15.0867	431.34	304.097	154.444	652.277	743.141	1469.98	649.71	1258.02	347.52	510.797	554.35	2.51728	0.026033	0.00699301	0.537206	0.380943	2.26847	0.234942	up	448.385	6.94142	0	0	-	Unknown	-	-	-	-	0	-	-	0	-	-
neg-M449T307	2170.84	1476.3	1357.38	3049.33	1101.86	2842.7	3442.18	550.945	34912	7432.38	19322.2	1848.47	5120.74	5149.03	12061.1	3615.08	5.59427	0.00304618	0.0018648	0.414086	0.279543	2.83063	0.101907	up	449.309	5.12497	1	0	-	Unknown	-	-	-	-	1	SM(d18:0/24:1(15Z)(OH))	HMDB0013469	0	-	-
neg-M449T324	633.342	534.072	922.949	899.788	100.84	736.408	580.401	329.412	1108.28	720.943	1202.37	1281.45	2789.28	1369.33	709.58	409.306	2.02451	0.0431293	0.0379176	0.583881	0.52333	1.70581	0.241142	up	449.359	5.39386	1	0	-	Unknown	-	-	-	-	1	6-Deoxocastasterone	HMDB0033984	1	6-Deoxocastasterone	C15802
neg-M450T292	5806.95	5043.28	9536.77	3644.29	3259.78	2971.51	4620.35	4501.48	2124.51	1306.85	2750.33	1873.62	2133.9	3411.13	1648.38	4099.79	0.491273	0.00199729	0.0029526	0.396065	0.307805	2.02409	0.269877	down	450.287	4.86583	1	0	-	Unknown	-	-	-	-	4	Cabergoline;(12S,15S)-15-O-Demethyl-10,29-dideoxy-11,12-dihydro-striatin C;Erinacine C;Butyl oleate sulfate	HMDB0014393;HMDB0033030;HMDB0040389;HMDB0037511	1	Cabergoline	C08187
neg-M451T344	795.666	3871.9	1053.26	1087.64	1522.05	1360.75	1160.59	925.596	16838.1	2103.01	16483.4	3937.63	10137.2	4450.7	1929.09	6038.91	5.25734	0.00115202	0.000621601	0.351959	0.21637	3.08515	0.116951	up	451.211	5.72768	1	0	-	Unknown	-	-	-	-	0	-	-	2	17beta-Acetyl-1,2,3,4,6alpha,7alpha,10,12,13,14alpha,16,17-dodecahydro-3beta-hydroxy-10beta,13beta-dimethyl-5beta,8beta-etheno-15H-cyclopenta[a]phenanthrene-6,7-dicarboxylic_anhydride_acetate;Lankamycin	C15461;C15679
neg-M451T396	1770.45	3226.45	1732.71	2490.4	845.167	1418.75	1007.35	1120.97	2964.73	2422.58	7869.3	3041.27	4505.57	2667.27	2719.33	1985.07	2.06983	0.00557693	0.0104118	0.445655	0.409631	1.90651	0.0838082	up	451.244	6.60235	1	0	-	Unknown	-	-	-	-	4	PA(10:0/8:0);PA(8:0/10:0);Valsartan;Gingerglycolipid B	HMDB0114778;HMDB0115482;HMDB0014323;HMDB0041094	0	-	-
neg-M453T344	1678.84	984.654	1911.16	1911.48	898.682	2179.29	1438.27	553.546	3249.9	1368.25	3575.4	3261.34	5927.87	1220.09	4114.46	2703.39	2.1998	0.00959031	0.0206682	0.495344	0.471102	1.92266	0.0814698	up	453.296	5.73668	1	0	-	Unknown	-	-	-	-	1	Isofucosterol 3-O-[6-O-(9,12-Octadecadienoyl)-b-D-glucopyranoside]	HMDB0032881	0	-	-
neg-M455T167	45448.6	72503.1	3854.54	5585.71	6930.08	5844.4	74914.2	17936.8	4735.09	2628.45	7772.67	4371.9	5252.32	2568.34	8001.03	2489.51	0.162303	0.0208262	0.0281274	0.520111	0.49499	2.46853	0.0380759	down	455.111	2.78467	0	0	-	Unknown	-	-	-	-	0	-	-	0	-	-
neg-M455T263	7164.49	21368.9	8069.3	4819.68	3835.48	2844.32	15286.5	8008.87	4565.26	7442.43	2730.83	4353.21	3265.93	5198.23	2943.21	3262.76	0.472872	0.0479639	0.0649573	0.595546	0.585356	1.5331	0.0547404	down	455.244	4.38157	1	0	-	Unknown	-	-	-	-	3	Lucidenolactone;Lucidenic acid F;Sulfolithocholic acid	HMDB0030897;HMDB0036436;HMDB0000907	1	Parsonsine	C10357
neg-M455T302	10298.8	5480.21	4369.59	11241.9	679.713	8759.39	5607.9	2158.98	23654.7	13612.7	22018.7	33850.8	45657.4	5251.61	14495.1	6445.65	3.39504	0.0101273	0.0104118	0.495667	0.409631	2.45845	0.150472	up	455.314	5.02712	1	0	-	Unknown	-	-	-	-	0	-	-	1	Callystatin_A	C16891
neg-M456T226	1025.7	13141.2	1193.77	1282.08	3288.55	931.804	1265.28	6121.36	649.378	566.199	828.451	972.447	823.712	1263.11	1303.1	727.834	0.252542	0.0323193	0.014763	0.54716	0.43499	2.01233	0.181532	down	456.341	3.76637	1	0	-	Unknown	-	-	-	-	25	TG(15:0/16:0/20:3(8Z,11Z,14Z));TG(15:0/18:0/18:3(9Z,12Z,15Z));TG(15:0/18:1(9Z)/18:2(9Z,12Z));TG(15:0/16:0/20:3(5Z,8Z,11Z));TG(15:0/16:0/20:3n6);TG(15:0/18:0/18:3(6Z,9Z,12Z));TG(15:0/14:1(9Z)/22:2(13Z,16Z));TG(15:0/16:1(9Z)/20:2n6);TG(15:0/18:1(11Z)/18:2(9Z,12Z));TG(15:0/20:3(5Z,8Z,11Z)/16:0);TG(15:0/18:2(9Z,12Z)/18:1(11Z));TG(15:0/18:2(9Z,12Z)/18:1(9Z));TG(15:0/18:3(6Z,9Z,12Z)/18:0);TG(15:0/20:2n…	HMDB0011701;HMDB0011704;HMDB0011708;HMDB0043029;HMDB0043035;HMDB0043062;HMDB0043182;HMDB0043208;HMDB0043235;HMDB0043309;HMDB0043403;HMDB0043404;HMDB0043426;HMDB0043460;HMDB0043483;HMDB0043546;HMDB0043629;HMDB0043867;HMDB0043873;HMDB0044708;HMDB0044715;HMDB0047760;HMDB0048444;HMDB0049099;HMDB0049726	0	-	-
neg-M456T302	3498.33	1852.72	1372.8	3735.45	274.167	2866.51	2861.89	926.255	6833.34	4356.23	6251.49	9158.79	12500.5	2035.11	4895.38	2427.59	2.78687	0.0121968	0.0104118	0.497009	0.409631	2.28582	0.162384	up	456.317	5.02768	0	0	-	Unknown	-	-	-	-	0	-	-	0	-	-
neg-M456T418	1530.96	1604.16	1181.77	1389.6	1023.4	887.452	732.569	598.006	1899.37	1029.77	4085.69	2006.44	3433.32	2768.81	2545.23	1986.48	2.20779	0.00155428	0.0018648	0.379424	0.279543	2.11875	0.0640889	up	456.316	6.97027	0	0	-	Unknown	-	-	-	-	0	-	-	0	-	-
neg-M463T227	24532.9	37221.5	28310.5	54696.1	46364.6	42763.8	12158.2	24396.2	101093	65251.7	100619	63529.3	86685.4	50265.9	103190	33023.6	2.2321	0.00236984	0.0029526	0.406908	0.307805	2.12796	0.112595	up	463.268	3.7893	0	0	-	Unknown	-	-	-	-	0	-	-	0	-	-
neg-M464T227	6440.76	4388.02	6960.38	12778.8	10156.2	10677.5	3783.02	10847.6	20648.8	15757.3	22943.8	14893	21782.9	11942.1	28873.8	7766.78	2.18996	0.00261502	0.0029526	0.407808	0.307805	2.07403	0.106778	up	464.27	3.78917	1	0	-	Unknown	-	-	-	-	0	-	-	1	Glutathionylaminopropylcadaverine	C16566
neg-M465T140	3997.6	11048.7	1520.28	1351.86	1512.55	1324.92	12851.8	2431.48	1375.11	1212.84	1446.51	1158.76	1174.46	1209.2	682.182	1122.23	0.260308	0.0253629	0.0018648	0.534645	0.279543	2.07893	0.0804943	down	465.128	2.33338	1	0	-	Unknown	-	-	-	-	4	1-Hydroxy-3-methoxy-7-primeverosyloxyxanthone;Gentioside;7-Hydroxy-3-methoxy-1-primeverosyloxyxanthone;3',5,6-Trihydroxy-3,4',7,8-tetramethoxyflavone 3-glucoside	HMDB0030870;HMDB0030872;HMDB0033770;HMDB0040506	0	-	-
neg-M465T410	1276.73	6404.67	1016.58	1411.65	2006.45	872.601	1732.7	1733.62	20965.8	3616.52	125420	13125.6	55660.8	19243.5	3539.47	29738.4	16.488	0.000542007	0.000621601	0.27828	0.21637	4.09583	0.335668	up	465.228	6.82695	1	0	-	Unknown	-	-	-	-	2	Dolichyl b-D-glucosyl phosphate;Thesinine 4'-O-glucoside	HMDB0001054;HMDB0039900	0	-	-
neg-M465T444	2462.16	4573.37	1820.72	2857.56	803.549	1528.34	803.01	1889.82	5270.88	3530.8	4580.18	3618.63	7082.77	6014.41	3937.86	5116.02	2.33901	0.00197646	0.0010878	0.396065	0.248224	2.50099	0.305665	up	465.259	7.40683	0	0	-	Unknown	-	-	-	-	0	-	-	0	-	-
neg-M465T47	1145.86	864.662	3316.41	831.734	954.596	1178.09	1439.65	1389.62	488.782	659.153	874.594	599.109	706.598	1033.71	337.096	387.191	0.457369	0.00307395	0.0029526	0.414086	0.307805	2.21183	0.157067	down	464.968	0.781633	0	0	-	Unknown	-	-	-	-	0	-	-	0	-	-
neg-M466T296	13154.2	10280.2	8204.49	16793.1	11032.5	10854.3	7433.4	14518.6	54579	95443.2	7651.57	15559.6	55903	11501.1	18914.8	14624.7	2.97144	0.0486553	0.0379176	0.598075	0.52333	1.81229	0.396657	up	466.291	4.92738	1	0	-	Unknown	-	-	-	-	2	LysoPC(14:0);1-Heptadecanoylglycerophosphoethanolamine	HMDB0010379;HMDB0061691	0	-	-
neg-M466T408	842.133	4724.16	208.886	956.063	932.043	842.37	611.647	639.155	15007.7	1525.81	29762.9	4431.64	15239.3	3460.51	1307.9	6498.91	7.91627	0.0018651	0.0018648	0.396065	0.279543	3.51019	0.300191	up	466.232	6.79492	1	0	-	Unknown	-	-	-	-	0	-	-	1	D-Phe-Pro-Arg-CH2Cl	C02828
neg-M470T360	5211.53	8715.82	2594.26	985.768	11856.3	1287.11	4756.99	6046.01	1524.81	1464.81	2122.34	2493.4	2321.13	1459.3	1128.94	557.772	0.315351	0.0220934	0.0498834	0.522238	0.560118	2.00148	0.15904	down	470.332	5.99225	1	0	-	Unknown	-	-	-	-	1	Cervonyl carnitine	HMDB0006510	0	-	-
neg-M471T152	28125.8	26293	3142.08	3768.11	4228.57	2275.85	32102.7	6612.88	2266.97	2286.63	3162.32	1709.26	4166.93	2215.69	4450.32	2213.31	0.210903	0.0248199	0.0206682	0.534008	0.471102	2.22409	0.109907	down	471.107	2.5409	1	0	-	Unknown	-	-	-	-	0	-	-	1	Compound_WIN_VIII	C06491
neg-M471T278	13421.4	7556.86	10456.9	24762.8	5534.09	28695.9	9132.09	6701.92	53165.9	22491.7	37715.9	63562.4	25219.7	13319.3	27296.6	8817.48	2.36763	0.0176308	0.0379176	0.511977	0.52333	1.93257	0.353355	up	471.308	4.63438	1	0	-	Unknown	-	-	-	-	7	(3beta,17alpha,23R)-17,23-Epoxy-3,29-dihydroxy-27-norlanost-8-ene-15,24-dione;(17alpha,23S)-Epoxy-28,29-dihydroxy-27-norlanost-8-ene-3,24-dione;(23S,24S)-17,23-Epoxy-24,29-dihydroxy-27-norlanost-8-ene-3,15-dione;PA(15:0/22:5(4Z,7Z,10Z,13Z,16Z));PA(15:0/22:5(7Z,10Z,13Z,16Z,19Z));PA(22:5(4Z,7Z,10Z,13Z,16Z)/15:0);PA(22:5(7Z,10Z,13Z,16Z,19Z)/15:0)	HMDB0035112;HMDB0035624;HMDB0035843;HMDB0114828;HMDB0114829;HMDB0115351;HMDB0115377	0	-	-
neg-M471T319	2335.74	1301.51	1579.78	4436.39	605.419	2456.75	1867.93	1097.92	3252.6	5971.68	12118.7	5936.53	3978.07	2293.93	5315.13	1588.74	2.57982	0.00934833	0.014763	0.495344	0.43499	2.09981	0.0773827	up	471.309	5.32487	1	0	-	Unknown	-	-	-	-	3	(3beta,17alpha,23R)-17,23-Epoxy-3,29-dihydroxy-27-norlanost-8-ene-15,24-dione;(17alpha,23S)-Epoxy-28,29-dihydroxy-27-norlanost-8-ene-3,24-dione;(23S,24S)-17,23-Epoxy-24,29-dihydroxy-27-norlanost-8-ene-3,15-dione	HMDB0035112;HMDB0035624;HMDB0035843	0	-	-
neg-M472T245	3236.96	2534.36	3039.35	4395.29	1699.62	4033.66	2151.06	1225.19	6438.91	11469.7	9439.23	7022.88	3797.78	4988.39	9333.03	1203.29	2.4061	0.0227177	0.0206682	0.528309	0.471102	1.7432	0.457271	up	472.311	4.0853	0	0	-	Unknown	-	-	-	-	0	-	-	0	-	-
neg-M473T322	3534.87	2823.96	2524.24	3719.58	1789.11	2809.73	3122.01	2089.1	4871.31	12584.9	10671.3	11974.4	5449.94	2992.32	3328.92	2383.26	2.4208	0.017694	0.0281274	0.511977	0.49499	1.87218	0.114567	up	473.323	5.36343	1	0	-	Unknown	-	-	-	-	2	(3beta,17alpha,23S,24S)-17,23-Epoxy-3,24,29-trihydroxy-27-norlanost-8-en-15-one;(3beta,17alpha,23S)-17,23-Epoxy-3,28,29-trihydroxy-27-norlanost-8-en-24-one	HMDB0035144;HMDB0035221	0	-	-
neg-M475T368	4668.31	2859.6	3604.99	4008.26	4394.33	2043.23	2324.45	3503.58	10609.3	6225.22	25458	5422.94	7019.36	4423.12	6264.45	2113.82	2.46422	0.0299716	0.0104118	0.544253	0.409631	1.7306	0.0896321	up	475.324	6.13941	0	0	-	Unknown	-	-	-	-	0	-	-	0	-	-
neg-M476T369	1741.81	952.678	1408.23	956.737	1489.22	1447.82	780.486	763.768	3100.89	1927.03	6619.85	1916.44	2283.62	1724.76	1855.82	642.804	2.10374	0.0398255	0.014763	0.57477	0.43499	1.55843	0.244901	up	476.329	6.14532	0	0	-	Unknown	-	-	-	-	0	-	-	0	-	-
neg-M477T365	7767.33	16324	4532.69	12338.3	14001.5	23794.4	14163.2	15357.5	115085	36402.7	75299.7	10143.5	28376.1	31511.2	66885.8	35078.6	3.68292	0.00277324	0.004662	0.407808	0.349429	2.71596	0.080595	up	477.341	6.07805	0	0	-	Unknown	-	-	-	-	0	-	-	0	-	-
neg-M480T224	6461.84	7257.04	18015.5	5828.24	4320.12	8385.42	6852.72	3752.56	3768.88	6403.1	5631.62	3200.74	2328.25	2073.27	2280	1719.39	0.4502	0.00514476	0.004662	0.434125	0.349429	2.33872	0.456816	down	480.274	3.72761	0	0	-	Unknown	-	-	-	-	0	-	-	0	-	-
neg-M481T355	93239.2	127722	111798	83345.3	56095.1	80882.9	46864.9	85972.5	31294	104309	60825.4	21553.9	7787.25	38261	46434.4	32039.1	0.499335	0.0150572	0.0104118	0.502868	0.409631	2.0788	0.393399	down	481.291	5.92186	0	0	-	Unknown	-	-	-	-	0	-	-	0	-	-
neg-M482T392	17676.8	13740.6	57075.9	27742.4	30039.8	12445.4	23892.4	14217.1	10877	5329.85	3115.67	10538.4	2730.59	8012.58	2395.6	11092.9	0.274818	0.000535649	0.0001554	0.27828	0.21637	2.91208	0.461121	down	482.294	6.53273	1	0	-	Unknown	-	-	-	-	1	Lithocholyltaurine	HMDB0000722	1	Taurolithocholate	C02592
neg-M489T176	8815.55	3396.04	5258.66	11594.3	2780.73	6246.95	5893.82	3642.95	13839.9	8279.68	34789.5	5518.12	21581.9	9010.2	13612.9	3717.82	2.31687	0.0370772	0.0379176	0.564302	0.52333	1.73263	0.0563264	up	489.145	2.94012	1	0	-	Unknown	-	-	-	-	1	4',5,6-Trimethylscutellarein 7-glucoside	HMDB0040512	0	-	-
neg-M491T192	9625.15	12606.5	86394	14270.6	8882.41	12506.9	11051.7	12049.8	1257.79	7577.88	3729.53	10001	7155.67	7660.65	4997.72	7089.9	0.295543	0.0117352	0.000621601	0.497009	0.21637	2.36879	0.420353	down	491.28	3.19883	0	0	-	Unknown	-	-	-	-	0	-	-	0	-	-
neg-M491T547	4161.3	2195.35	2317.22	3027.21	1209.65	2506.11	685.122	3015.31	8842.72	16992.2	6820.78	7368.31	7794.8	4653.16	7625.54	1614.01	3.22805	0.00293061	0.004662	0.407808	0.349429	2.47945	0.136235	up	491.275	9.11758	0	0	-	Unknown	-	-	-	-	0	-	-	0	-	-
neg-M494T151	4766.67	3800.33	1488.27	2528.63	1473.91	1121.5	3123.83	5970.83	953.762	984.926	935.099	1066.82	680.439	1174.79	896.696	1035.44	0.318365	0.00197963	0.0003108	0.396065	0.21637	2.46182	0.130128	down	494.042	2.5161	1	0	-	Unknown	-	-	-	-	9	DG(11D3/13M5/0:0);DG(11D5/11M5/0:0);DG(11M3/13D5/0:0);DG(11M5/11D5/0:0);DG(13D5/11M3/0:0);DG(13D5/9M5/0:0);DG(13M5/11D3/0:0);DG(9D5/13M5/0:0);DG(9M5/13D5/0:0)	HMDB0116374;HMDB0116381;HMDB0116391;HMDB0116397;HMDB0116407;HMDB0116413;HMDB0116414;HMDB0116436;HMDB0116444	0	-	-
neg-M494T170	14656.4	21703.4	1901.58	1584.95	3610.18	1690.23	14961.8	8686.75	950.795	1066.5	669.121	2703.99	2762.67	1330.57	3279.43	1583.28	0.208537	0.0158218	0.014763	0.508716	0.43499	2.39316	0.0563551	down	494.122	2.83277	1	0	-	Unknown	-	-	-	-	1	1-(2-Hydroxyphenylamino)-1-deoxy-beta-D-gentiobioside 1,2-carbamate	HMDB0037551	0	-	-
neg-M494T214	3339.06	1644	3703.2	5037.43	2309.59	6307.43	1588.55	872.765	9167.98	5373.29	12937.2	3473.56	7280.75	5024.77	8476.75	2666.32	2.19339	0.0136584	0.0206682	0.497009	0.471102	2.00511	0.0951099	up	494.186	3.55973	1	0	-	Unknown	-	-	-	-	2	Kelampayoside A;Gentiobiosyl 2-methyl-6-oxo-2E,4E-heptadienoate	HMDB0038714;HMDB0032134	1	Isometamidium_chloride	C11201
neg-M495T238	13098.4	15799.8	27000.7	19040	20192.8	20943.4	12714	47586.6	11987.9	4104.21	1934.34	6746.65	2970.02	23905.3	9084.23	16204.4	0.436212	0.0121145	0.014763	0.497009	0.43499	2.24227	0.403696	down	495.271	3.95863	1	1	LysoPG 17:1; LysoPG 17:1	Lipids and lipid-like molecules	Glycerophospholipids	-	C05980	(map00564)Glycerophospholipid metabolism;(map01100)Metabolic pathways	3	APGPR Enterostatin;Absinthin;Anabsinthin	HMDB0006117;HMDB0035742;HMDB0036415	2	Antibiotic_G-418;Absinthin	C17703;C09286
neg-M498T249	6943.2	5028.1	3917.88	3798.33	7337.64	1826.2	1322.24	1408.1	4204.83	8366.99	18633	4071.39	20109.9	3853.24	5188.31	6619.58	2.24963	0.0355588	0.0649573	0.55746	0.585356	1.82048	0.39584	up	498.26	4.1497	1	1	LysoPE 20:5	Lipids and lipid-like molecules	Glycerophospholipids	HMDB11489	C04438	(map00564)Glycerophospholipid metabolism	4	LysoPE(0:0/20:5(5Z,8Z,11Z,14Z,17Z));LysoPE(20:5(5Z,8Z,11Z,14Z,17Z)/0:0);1-(4Z,7Z,10Z,13Z,16Z,19Z-docosahexaenoyl)-glycero-3-phosphate;LysoPA(22:6(4Z,7Z,10Z,13Z,16Z,19Z)/0:0)	HMDB0011489;HMDB0011519;HMDB0062307;HMDB0114755	0	-	-
neg-M501T301	3702.85	3502.83	3180	4484.36	1424.19	3447.87	3253.59	1596.3	7038.25	5635.7	6381.79	10460.7	12358.8	2123.71	4833.55	2306.84	2.07951	0.0348483	0.0379176	0.554612	0.52333	1.63445	0.120588	up	501.318	5.0183	1	0	-	Unknown	-	-	-	-	5	Medicagenic acid;Esculentic acid (Phytolacca);22-Deoxoisocucurbitacin D;22-Deoxocucurbitacin D;Ganolucidic acid B	HMDB0034551;HMDB0034639;HMDB0034704;HMDB0034705;HMDB0035751	2	GW_7647;Novamethymycin	C15622;C20741
neg-M501T376	592.578	136.76	731.746	1143.55	287.132	1879.15	474.968	548.065	1684.57	1132.29	900.12	1848.18	2569.15	1522.08	1789.59	1199.24	2.18248	0.00985807	0.014763	0.495667	0.43499	2.21302	0.168238	up	501.356	6.25905	1	0	-	Unknown	-	-	-	-	2	Ganoderiol I;Triricinolein	HMDB0037778;HMDB0038061	0	-	-
neg-M501T381	4216.63	1286.75	2503.08	1547.85	861.884	1236.06	2108.75	2381.41	9735.49	5578.36	12995.3	2452.97	2300.45	2005.33	5246.93	1323.93	2.57946	0.0407843	0.0649573	0.579925	0.585356	1.7735	0.0908531	up	501.34	6.35319	0	0	-	Unknown	-	-	-	-	0	-	-	0	-	-
neg-M503T206	4689.2	3908.39	4999.46	7287.36	2880.36	7615.51	3954.58	5445.59	12470	10418.7	11268.5	19635.3	9647.5	7555.31	13158.3	3610.11	2.1521	0.0048881	0.0104118	0.434125	0.409631	1.93328	0.114292	up	503.297	3.42826	1	0	-	Unknown	-	-	-	-	1	Desglucocoroloside	HMDB0033709	0	-	-
neg-M503T311	2634.04	3703.33	2473.93	5903.75	1451.29	6241.87	2764.65	2852.95	7677.29	5193.12	8524.6	10646.7	11022.6	4697.05	7297.73	4072.8	2.10991	0.00274661	0.004662	0.407808	0.349429	2.02598	0.312188	up	503.333	5.18376	1	0	-	Unknown	-	-	-	-	11	Protobassic acid;Tomentosic acid;Theasapogenol E;(1beta,2alpha,3alpha)-1,2,3,24-Tetrahydroxy-12-oleanen-28-oic acid;Myrianthic acid;Cyclopassifloic acid D;6beta-Hydroxyasiatic acid;Isothankunic acid;(3beta,19alpha)-3,19,23,24-Tetrahydroxy-12-oleanen-28-oic acid;TG(22:6(4Z,7Z,10Z,13Z,16Z,19Z)/15:0/22:6(4Z,7Z,10Z,13Z,16Z,19Z));TG(15:0/22:6(4Z,7Z,10Z,13Z,16Z,19Z)/22:6(4Z,7Z,10Z,13Z,16Z,19Z))	HMDB0034500;HMDB0034501;HMDB0034518;HMDB0035487;HMDB0035875;HMDB0035948;HMDB0036670;HMDB0040772;HMDB0040784;HMDB0055895;HMDB0043799	1	Mycolactone_D	C21276
neg-M505T140	6272.57	2916.83	1147.71	710.115	3056.91	1385.84	2924.65	3818.31	599.451	706.828	958.333	862.896	1472.35	1441.24	840.703	1980.35	0.398605	0.0196606	0.0379176	0.519106	0.52333	1.87132	0.455404	down	505.167	2.33936	1	0	-	Unknown	-	-	-	-	9	3,4,5-trihydroxy-6-({2-[2-(2-hydroxypropan-2-yl)-7-oxo-2H,3H,7H-furo[3,2-g]chromen-6-yl]-2-methylbut-3-en-1-yl}oxy)oxane-2-carboxylic acid;3,4,5-trihydroxy-6-({2-[6-(1-hydroxy-2-methylbut-3-en-2-yl)-7-oxo-2H,3H,7H-furo[3,2-g]chromen-2-yl]propan-2-yl}oxy)oxane-2-carboxylic acid;3,4,5-trihydroxy-6-{2-hydroxy-2-[6-(2-methylbut-3-en-2-yl)-7-oxo-2H,3H,7H-furo[3,2-g]chromen-2-yl]propoxy}oxane-2-carboxy…	HMDB0130307;HMDB0130308;HMDB0130310;HMDB0130311;HMDB0130313;HMDB0130314;HMDB0130316;HMDB0030084;HMDB0060763	0	-	-
neg-M507T325	398.336	655.217	610.539	364.361	146.847	378.215	460.274	257.853	3423.68	571.063	2402.81	1080.23	3850.61	1170.5	504.198	1130.81	4.32013	0.00158175	0.0018648	0.379424	0.279543	2.77123	0.194448	up	507.2	5.41227	1	0	-	Unknown	-	-	-	-	0	-	-	2	Demethylalangiside;Demethylisoalangiside	C11813;C11814
neg-M509T374	477.03	1188.09	587.926	486.061	359.946	624.318	395.865	507.835	3231.11	700.341	2814.81	966.203	3934.52	1224.23	748.746	1474.8	3.26227	0.00274391	0.0010878	0.407808	0.248224	2.49951	0.0954896	up	509.217	6.23332	1	0	-	Unknown	-	-	-	-	5	Deuteroporphyrin IX;PGP(22:5(4Z,7Z,10Z,13Z,16Z)/22:6(4Z,7Z,10Z,13Z,16Z,19Z));PGP(22:5(7Z,10Z,13Z,16Z,19Z)/22:6(4Z,7Z,10Z,13Z,16Z,19Z));PGP(22:6(4Z,7Z,10Z,13Z,16Z,19Z)/22:5(4Z,7Z,10Z,13Z,16Z));PGP(22:6(4Z,7Z,10Z,13Z,16Z,19Z)/22:5(7Z,10Z,13Z,16Z,19Z))	HMDB0000579;HMDB0116495;HMDB0116504;HMDB0116510;HMDB0116511	0	-	-
neg-M515T195	14867.5	7909.45	17768.7	19638.1	15459.1	20846.3	11368.5	7955.66	35203.1	19823.4	32235.7	27525.7	40876.8	29938	23140.2	34188.8	2.09762	0.000408063	0.0003108	0.246482	0.21637	2.19144	0.112752	up	515.31	3.25727	1	1	Ganoderic acid A	Lipids and lipid-like molecules	Prenol lipids	HMDB0034931	NA	-	0	-	-	0	-	-
neg-M518T158	35849.6	28622.1	2990.85	2573.92	3521.58	1647.31	36918.3	23644.4	2854.51	2968.71	2514.16	722.682	3291.46	577.454	3582	774.748	0.127318	0.0123495	0.0379176	0.497009	0.52333	2.78007	0.133799	down	518.178	2.62628	1	0	-	Unknown	-	-	-	-	1	Clozapine glucuronide	HMDB0060901	0	-	-
neg-M519T158	9610.1	7654.14	2613.9	2997.07	3540.6	3097.47	9099.64	6912.34	2892.04	3144.82	3323.05	2806.84	3116.86	2868.99	839.734	733.456	0.433293	0.0127029	0.0379176	0.497009	0.52333	2.03514	0.413487	down	519.181	2.63082	1	0	-	Unknown	-	-	-	-	1	Basellasaponin B	HMDB0039400	0	-	-
neg-M519T325_1	5401.98	2198.32	2572.65	2905.35	1827.8	1254.76	3000.63	2007.16	9336.71	7365.53	20947.7	3310.93	3469.71	2701.8	7215.39	4292.67	2.77016	0.00944961	0.004662	0.495344	0.349429	2.14373	0.131215	up	519.316	5.41535	1	0	-	Unknown	-	-	-	-	6	LysoPE(0:0/20:3(11Z,14Z,17Z));LysoPE(0:0/20:3(5Z,8Z,11Z));LysoPE(0:0/20:3(8Z,11Z,14Z));LysoPE(20:3(11Z,14Z,17Z)/0:0);LysoPE(20:3(5Z,8Z,11Z)/0:0);LysoPE(20:3(8Z,11Z,14Z)/0:0)	HMDB0011484;HMDB0011485;HMDB0011486;HMDB0011514;HMDB0011515;HMDB0011516	0	-	-
neg-M519T325_2	2957.43	1425.24	3059.13	3823.1	555.724	3067.17	1534.47	1240.03	5199.56	2993.58	1494.04	6971.89	7532.35	3543.94	10078.5	2597.46	2.288	0.0232695	0.0498834	0.528739	0.560118	1.819	0.47173	up	519.366	5.42177	1	0	-	Unknown	-	-	-	-	1	Cyclopassifloic acid B	HMDB0038388	0	-	-
neg-M521T306	2620.38	3239.47	4903.85	2981.84	3163.72	3538.7	1065.18	1705	9727.96	6946.54	12130.7	7730.99	7860.31	3699.68	7197.56	958.577	2.42278	0.0371452	0.014763	0.564302	0.43499	1.8084	0.161676	up	521.291	5.10008	0	0	-	Unknown	-	-	-	-	0	-	-	0	-	-
neg-M521T369	72260.5	34849.4	22087.7	33473.8	7946.07	19147.7	32465.1	28968.1	222760	118740	468800	54170.3	40692.3	31640.3	121380	28315.8	4.32527	0.0166824	0.0281274	0.511194	0.49499	2.29393	0.0874214	up	521.332	6.14177	1	0	-	Unknown	-	-	-	-	3	Polysorbate 20;LysoPE(0:0/20:2(11Z,14Z));LysoPE(20:2(11Z,14Z)/0:0)	HMDB0037182;HMDB0011483;HMDB0011513	0	-	-
neg-M522T369	16330.3	8269.1	5755.55	7935.6	6613.88	4805.29	7514.23	7336.88	44869.3	25177.4	95118.4	11838.3	9605.55	7525.79	25274.8	7019.27	3.50721	0.0286061	0.0206682	0.544253	0.471102	2.00572	0.0794582	up	522.334	6.14177	0	0	-	Unknown	-	-	-	-	0	-	-	0	-	-
neg-M523T245	3202.07	1178.7	1336.16	3403.16	130.834	1685.71	1972.73	422.4	3588.55	2567.67	3244.08	5045.3	9768.46	1700.9	4677.2	1730.79	2.42451	0.030318	0.014763	0.544253	0.43499	2.11936	0.458114	up	523.359	4.07637	1	0	-	Unknown	-	-	-	-	1	Gymnodimine	HMDB0041430	1	Gymnodimine	C20025
neg-M523T300	18589.3	22336.9	6881.17	8600.98	14360.2	16555.6	12513.4	6610.72	239016	22773.7	126414	40212.3	51115.3	16060.3	74651.7	10888.9	5.4593	0.00902417	0.0104118	0.493822	0.409631	2.60924	0.129717	up	523.31	4.99207	1	0	-	Unknown	-	-	-	-	2	Majonoside R2;Vinaginsenoside R11	HMDB0040418;HMDB0040781	0	-	-
neg-M524T290	5184.41	5580.88	2709.07	2728.18	6046.68	4687.39	4123.82	2044.79	44155.8	7086.87	18681.7	4449.6	14265.1	7565.82	5972.76	5195.45	3.24339	0.0127629	0.00699301	0.497009	0.380943	2.16778	0.122566	up	524.313	4.83383	0	0	-	Unknown	-	-	-	-	0	-	-	0	-	-
neg-M524T412	31866.8	24864.1	12029	6748.26	17064.5	19175.7	21726	48114.5	8023.34	22439.2	6771.97	5454.22	7306.47	16647.6	5256.81	13892.6	0.472453	0.0215083	0.0379176	0.521506	0.52333	1.83221	0.110344	down	524.297	6.8744	1	1	LysoPS 18:0; LysoPS 18:0	Lipids and lipid-like molecules	Glycerophospholipids	-	C05974	(map00564)Glycerophospholipid metabolism	0	-	-	0	-	-
neg-M526T392	1899.11	1602.62	3343.11	635.621	4282.04	1180.5	2870.1	1732.64	438.427	1009.82	1032.1	673.288	1356.95	598.639	1060.52	723.945	0.392898	0.00623845	0.00699301	0.465727	0.380943	1.98602	0.372751	down	526.276	6.53743	0	0	-	Unknown	-	-	-	-	0	-	-	0	-	-
neg-M528T216_2	1558.49	5352.74	4847.28	5614.13	2751.09	2626.14	2722.96	976.763	7461.64	5491.78	7447.98	7157.67	8469.15	6099.72	10305.2	3709.53	2.12263	0.00514149	0.0018648	0.434125	0.279543	2.1066	0.346818	up	528.321	3.5923	0	0	-	Unknown	-	-	-	-	0	-	-	0	-	-
neg-M529T415	238.646	355.824	462.033	342.596	371.194	532.824	396.657	573.208	1467.84	708.725	999.323	690.298	1043.07	746.353	649.812	319.798	2.02421	0.00427087	0.00699301	0.434125	0.380943	1.81212	0.269367	up	529.386	6.92243	1	0	-	Unknown	-	-	-	-	1	alpha-Tocopherol succinate	HMDB0033685	0	-	-
neg-M533T352	2685.43	1357.15	1665.49	1866.11	873.978	1095.37	1076.91	771.718	6477.79	3200.67	10958.2	2765.4	1757.51	1635.03	3486.73	1076.94	2.75262	0.0204196	0.0206682	0.520111	0.471102	1.91228	0.13238	up	533.33	5.8631	1	0	-	Unknown	-	-	-	-	2	TG(22:6(4Z,7Z,10Z,13Z,16Z,19Z)/20:5(5Z,8Z,11Z,14Z,17Z)/22:6(4Z,7Z,10Z,13Z,16Z,19Z));TG(20:5(5Z,8Z,11Z,14Z,17Z)/22:6(4Z,7Z,10Z,13Z,16Z,19Z)/22:6(4Z,7Z,10Z,13Z,16Z,19Z))	HMDB0010560;HMDB0055799	0	-	-
neg-M535T399	8457.59	1665.9	3410.16	5992.95	656.92	1752.36	2907.57	2032.14	16905.9	6920.68	61838.9	5775.59	5939.72	2151.95	9622.3	1953.59	4.13419	0.0466627	0.0649573	0.593261	0.585356	2.00376	0.0975344	up	535.345	6.64774	1	0	-	Unknown	-	-	-	-	4	PA(8:0/16:0);PA(10:0/i-14:0);PA(8:0/i-16:0);PA(i-12:0/i-12:0)	HMDB0115487;HMDB0115613;HMDB0115689;HMDB0115781	0	-	-
neg-M536T263	7545.16	18525.7	18229.9	4802.65	9981.35	10628.2	5512	5271.96	2076.7	5925.87	7112.77	4327.91	7244.96	4849.05	2401.34	4357.69	0.475749	0.0145556	0.0206682	0.497089	0.471102	1.93894	0.14478	down	536.314	4.37795	0	0	-	Unknown	-	-	-	-	0	-	-	0	-	-
neg-M536T391	2169.86	645.88	976.927	1885.58	1885.43	1005.9	2230.98	957.292	14433.1	1700.23	11685.6	1617.38	3652.53	1072.09	3468.55	2722.34	3.4319	0.0299277	0.0379176	0.544253	0.52333	1.98901	0.172769	up	536.347	6.52217	0	0	-	Unknown	-	-	-	-	0	-	-	0	-	-
neg-M537T334	18019.7	19906.2	22170	7551.02	21195.4	16553.9	13719.4	25833.4	77573	40561	93069.1	14749.5	22539.5	19700.2	31813.3	49839.8	2.41357	0.016919	0.0281274	0.511194	0.49499	2.10416	0.120861	up	537.324	5.5669	0	0	-	Unknown	-	-	-	-	0	-	-	0	-	-
neg-M537T381	5061.59	6841.67	4164.88	2458.52	2219.66	2408.57	3163.3	2325.93	12510.5	9361.05	12688.8	3884.6	4387.18	3663.1	8405.97	3530.96	2.03994	0.019289	0.0281274	0.519106	0.49499	1.78848	0.0941715	up	537.318	6.3483	0	0	-	Unknown	-	-	-	-	0	-	-	0	-	-
neg-M538T369	4289.07	3973.69	4694.14	2498.62	1694.29	2952.88	3111.36	2645.39	13154.1	8515.38	18112.9	4162.68	3803.96	2763.12	6347.21	2814.82	2.30764	0.0382903	0.0829837	0.569007	0.607138	1.63084	0.19292	up	538.32	6.1426	0	0	-	Unknown	-	-	-	-	0	-	-	0	-	-
neg-M547T173	7761.44	4409.71	3596.88	2921.35	2618.2	2252.22	3398.97	4632.46	711.189	2445.09	2919.27	1084.34	2477.35	1698.97	1930.99	1680.85	0.473171	0.00346341	0.0018648	0.423381	0.279543	2.07284	0.167648	down	547.053	2.8829	1	0	-	Unknown	-	-	-	-	0	-	-	1	dTDP-4-deoxy-4-thio-alpha-D-digitoxose	C21349
neg-M547T381	79635.8	15682.8	19649.3	29464.7	3545.68	19441.5	28144.5	34689.7	217819	96877.3	333643	42514.7	38002.9	40438.4	131236	17357.5	3.98642	0.019741	0.014763	0.519106	0.43499	2.3483	0.107447	up	547.346	6.3446	1	0	-	Unknown	-	-	-	-	0	-	-	1	Manzamine_A	C19898
neg-M547T445	223.423	536.828	197.68	239.257	248.144	551.701	80.9822	594.216	733.401	497.188	436.334	314.652	838.331	796.304	1523.62	970.192	2.28649	0.00985657	0.014763	0.495667	0.43499	2.26609	0.237445	up	547.381	7.4188	0	0	-	Unknown	-	-	-	-	0	-	-	0	-	-
neg-M548T381	19917.3	4746.68	6206.56	6778.97	1601.52	5611.44	9430.51	9977.67	52079.3	22647.5	73657.4	10608.9	9891.06	11093.5	31194.2	5479.41	3.37092	0.0212988	0.0206682	0.520111	0.471102	2.17765	0.116681	up	548.349	6.34474	1	0	-	Unknown	-	-	-	-	0	-	-	1	dl-alpha-Tocopheryl_sodium_phosphate	C17713
neg-M549T179	9999.85	11237.4	2997.59	3639.92	2029.81	4956.58	8749.33	4994.08	3070.96	4490	4926.75	1014.47	3027.05	1104.21	3523.25	1252.76	0.461057	0.0259662	0.0379176	0.537206	0.52333	1.99454	0.0974046	down	549.172	2.9756	0	0	-	Unknown	-	-	-	-	0	-	-	0	-	-
neg-M549T386	1303.56	4466.15	558.135	1520.69	1434.33	2082.52	1055	2702.07	2645.61	4005.6	1898.74	2834.48	6483.16	3436.56	8065.51	2816.92	2.1284	0.0117465	0.014763	0.497009	0.43499	2.22854	0.269901	up	549.242	6.42802	0	0	-	Unknown	-	-	-	-	0	-	-	0	-	-
neg-M552T399	1484.17	869.483	880.358	643.049	835.176	633.846	494.637	353.791	2592.04	1115.39	6628.31	718.34	890.694	1030.75	2244.1	920.51	2.60556	0.033014	0.0104118	0.549181	0.409631	1.77209	0.223736	up	552.336	6.65814	1	0	-	Unknown	-	-	-	-	4	PA(8:0/16:0);PA(10:0/i-14:0);PA(8:0/i-16:0);PA(i-12:0/i-12:0)	HMDB0115487;HMDB0115613;HMDB0115689;HMDB0115781	0	-	-
neg-M563T189	3628.42	9409.68	2208.63	4801.04	2050.32	2372.32	11539.4	1746.36	889.348	1388.07	4974.29	2654.59	2635.2	1160.5	1099.47	1957.52	0.443875	0.0438113	0.0829837	0.585506	0.607138	1.80229	0.237012	down	563.187	3.14435	1	0	-	Unknown	-	-	-	-	1	Hexakis(2-methyl-2-phenylpropyl)distannoxane	HMDB0031788	0	-	-
neg-M563T403	4300.48	2382.67	2706.82	1578.83	1209.61	1162.97	1290.14	1669.87	7365.44	5030.12	7500.44	1789.87	2077.31	1990.07	7649.93	3344.87	2.25429	0.0186287	0.0206682	0.51406	0.471102	1.92375	0.122621	up	563.339	6.7117	0	0	-	Unknown	-	-	-	-	0	-	-	0	-	-
neg-M564T381	6300.81	5736.84	2302.68	2538.35	1709.14	2243.9	2387.73	2556.71	11798.7	6546.01	19718.6	3687.6	3903.89	3312.23	8351.69	2782.08	2.33165	0.0292519	0.0104118	0.544253	0.409631	1.79495	0.109378	up	564.337	6.35153	0	0	-	Unknown	-	-	-	-	0	-	-	0	-	-
neg-M566T429	3497.06	2161.61	1218.83	2850.71	986.673	1769.74	2720.84	3040.93	8618.63	3916.49	18522.9	2622.77	3633.92	1993.47	5236.97	2684.9	2.58846	0.02831	0.0498834	0.544253	0.560118	1.82843	0.0673422	up	566.352	7.14272	0	0	-	Unknown	-	-	-	-	0	-	-	0	-	-
neg-M569T287	850.044	713.347	1259.13	1523.89	3848.56	1165.42	968.678	647.002	2156.86	1061.9	2632.39	3557.36	4810.64	1877.23	1847.39	4444.83	2.03977	0.0122401	0.014763	0.497009	0.43499	1.94286	0.25574	up	569.402	4.78432	0	0	-	Unknown	-	-	-	-	0	-	-	0	-	-
neg-M571T363	1199.27	468.941	837.143	1377.08	610.611	811.752	456.506	726.657	1768.18	1388.33	1263.67	1303.89	4624.64	1430.35	1417.85	1482.34	2.26254	0.00201219	0.000621601	0.396065	0.21637	2.05737	0.317193	up	571.397	6.04576	1	0	-	Unknown	-	-	-	-	2	22-Angeloylbarringtogenol C;(3b,5a,22E,24S)-Stigmasta-7,22,25-trien-3-ol 3-glucoside	HMDB0032835;HMDB0033089	0	-	-
neg-M571T403	1097.25	443.201	875.998	1477.95	544.555	1589.45	552.887	681.907	1870.12	2166.64	2632.5	1964.99	2505.76	1901.19	2109.57	1188.46	2.24959	0.000795055	0.000621601	0.316362	0.21637	2.29673	0.110672	up	571.396	6.7185	1	0	-	Unknown	-	-	-	-	2	22-Angeloylbarringtogenol C;(3b,5a,22E,24S)-Stigmasta-7,22,25-trien-3-ol 3-glucoside	HMDB0032835;HMDB0033089	0	-	-
neg-M572T404	773.763	534.545	542.086	938.986	317.845	869.579	487.103	448.217	1132.4	2116.75	1327.08	996.579	2036.64	799.267	1148.21	693.599	2.08678	0.00213094	0.0029526	0.401497	0.307805	1.94181	0.360066	up	572.401	6.72862	0	0	-	Unknown	-	-	-	-	0	-	-	0	-	-
neg-M575T429	1249.99	2362.97	2506.39	2246.83	1725.99	1689.84	1458.49	2375.3	1097.48	425.471	466.598	1576.35	206.914	1611.27	466.815	1267.54	0.455848	0.00749649	0.0029526	0.480225	0.307805	2.31298	0.347436	down	575.46	7.15691	1	0	-	Unknown	-	-	-	-	1	Ubiquinol-10	HMDB0013111	0	-	-
neg-M579T420	1321.55	1733.37	1103.1	769.468	843.167	1120.6	937.494	1119.27	2479.19	1499.01	4486.21	1848.25	3105.3	1835.77	1327.85	1408.97	2.01056	0.00356305	0.0010878	0.430364	0.248224	1.85073	0.341849	up	579.366	7.00266	0	0	-	Unknown	-	-	-	-	0	-	-	0	-	-
neg-M585T235	9323.66	6552.43	7330.69	19560.3	6271.09	13750.8	4996.89	3770.08	18835.1	11306.1	28974.7	15529	23823.2	16016.4	24277.5	9116.84	2.06662	0.00510747	0.0104118	0.434125	0.409631	1.98159	0.246387	up	585.397	3.92347	0	0	-	Unknown	-	-	-	-	0	-	-	0	-	-
neg-M585T59	13444.7	2668.43	1088.16	7218.55	5340.65	11183.1	1836.11	5479.31	13483.1	19710.8	6091.75	22476.1	27900.6	5835.89	10362.7	6072.66	2.31944	0.0264738	0.0281274	0.537778	0.49499	2.07293	0.137643	up	585.212	0.9915	1	0	-	Unknown	-	-	-	-	2	2-{2,6-dihydroxy-4-[6-hydroxy-7-(3-methylbut-2-en-1-yl)-1-benzofuran-2-yl]-3-methoxyphenyl}-6-(2,4-dihydroxyphenyl)-4-methylcyclohex-3-ene-1-carboxylic acid;2-{2,6-dihydroxy-4-[6-hydroxy-7-(3-methylbut-2-en-1-yl)-1-benzofuran-2-yl]phenyl}-6-(2,4-dihydroxy-5-methoxyphenyl)-4-methylcyclohex-3-ene-1-carboxylic acid	HMDB0126228;HMDB0126235	0	-	-
neg-M596T362	5628.86	1804.28	1726.59	3651.12	3301.81	1724.77	2156.3	1428.47	9038.37	1821.73	10711.3	2307.28	3277.51	5757.37	7586.24	5529.25	2.14866	0.0271391	0.0281274	0.539555	0.49499	1.79077	0.103343	up	596.289	6.0323	0	0	-	Unknown	-	-	-	-	0	-	-	0	-	-
neg-M603T264	4316.83	2972.74	19321.2	5287.04	5103.01	5339.75	7081.99	6951.27	1273.18	4294.14	2934.3	3296.91	282.973	1068.17	3034.21	2985.73	0.340044	0.00868948	0.0018648	0.490339	0.279543	2.52238	0.410878	down	603.25	4.39777	1	0	-	Unknown	-	-	-	-	6	6-Hydroxysandoricin;N-Acetyl-D-glucosaminyldiphosphodolichol;2-amino-4-({1-[(carboxymethyl)-C-hydroxycarbonimidoyl]-2-[(2-hydroxy-5-oxo-1,7-diphenylheptyl)sulfanyl]ethyl}-C-hydroxycarbonimidoyl)butanoic acid;2-amino-4-({1-[(carboxymethyl)-C-hydroxycarbonimidoyl]-2-[(1-hydroxy-5-oxo-1,7-diphenylheptan-2-yl)sulfanyl]ethyl}-C-hydroxycarbonimidoyl)butanoic acid;2-amino-4-({1-[(carboxymethyl)-C-hydrox…	HMDB0037556;HMDB0001445;HMDB0133948;HMDB0133949;HMDB0134649;HMDB0134650	1	N-Demethyl-desepoxyansamitocin_P-3	C20137
neg-M613T243	2110.65	1686.02	2268.32	3567.67	1746.78	2761.25	1676.55	1311.57	4475.54	3816.05	7087.4	4990.43	6521.03	3029.55	3488.79	2460.15	2.09407	0.000860962	0.0018648	0.328293	0.279543	1.99393	0.319904	up	613.428	4.04494	1	0	-	Unknown	-	-	-	-	15	PE(DiMe(13,5)/MonoMe(13,5));PE(MonoMe(13,5)/DiMe(13,5));PS(22:4(7Z,10Z,13Z,16Z)/24:1(15Z));PS(22:5(4Z,7Z,10Z,13Z,16Z)/24:0);PS(22:5(7Z,10Z,13Z,16Z,19Z)/24:0);PS(24:0/22:5(4Z,7Z,10Z,13Z,16Z));PS(24:0/22:5(7Z,10Z,13Z,16Z,19Z));PS(24:1(15Z)/22:4(7Z,10Z,13Z,16Z));PE-NMe(11D5/13D5);PE-NMe(13D5/11D5);PE-NMe(13M5/13M5);PE-NMe2(11D5/13M5);PE-NMe2(11M5/13D5);PE-NMe2(13D5/11M5);PE-NMe2(13M5/11D5)	HMDB0061496;HMDB0061536;HMDB0112814;HMDB0112838;HMDB0112862;HMDB0112905;HMDB0112906;HMDB0112931;HMDB0113769;HMDB0113793;HMDB0113806;HMDB0114674;HMDB0114691;HMDB0114699;HMDB0114706	0	-	-
neg-M615T381	3942.66	1003.62	2175.36	1504.09	926.226	1441.75	2039.44	2814.73	9511.6	4300.55	10914.4	2407.11	2028.54	3081.13	6581.48	1409.09	2.53875	0.0255264	0.0498834	0.53533	0.560118	1.88066	0.174424	up	615.331	6.34872	1	0	-	Unknown	-	-	-	-	0	-	-	1	Delphinine	C08677
neg-M616T381	1511.98	690.639	1030.51	753.598	695.238	505.368	857.882	540.16	2421.58	2661.98	3449.41	995.04	1035.95	2277.48	2429.73	902.232	2.45596	0.00258935	0.0029526	0.407808	0.307805	2.25004	0.148483	up	616.336	6.34933	0	0	-	Unknown	-	-	-	-	0	-	-	0	-	-
neg-M617T393	1176.66	1511.41	8268.36	774.911	1424.67	2274.87	1883.37	1744.64	1393.61	835.872	755.927	1199.29	744.38	935.397	745.004	1464.47	0.423632	0.0411118	0.014763	0.582619	0.43499	1.74524	0.167591	down	617.264	6.55647	1	0	-	Unknown	-	-	-	-	1	APC	HMDB0060661	2	Bryotoxin_A;APC	C08853;C16542
neg-M621T260	4031.63	2585.65	1948.51	6094.14	1237.76	432.291	3214.11	2284.73	5910.55	5125.19	5715.79	5580.7	9091.21	5302.02	5794.82	5393.59	2.19498	0.00964497	0.00699301	0.495344	0.380943	2.4566	0.151474	up	621.398	4.3407	0	0	-	Unknown	-	-	-	-	0	-	-	0	-	-
neg-M629T217	5083.29	17754.7	28248.9	10801.6	11612.1	6516.88	9534.73	8282.58	12662.2	6992.26	2338.86	6423.05	2590.79	2284.66	3830.63	7788.97	0.459054	0.0160713	0.0281274	0.511194	0.49499	2.01342	0.453156	down	629.328	3.62178	0	0	-	Unknown	-	-	-	-	0	-	-	0	-	-
neg-M631T389	1335.44	1648.8	759.983	1452.73	1933.53	1884.99	1002.11	3373.18	780.618	858.741	452.568	657.385	767.616	672.622	746.655	832.711	0.430813	0.00142098	0.0018648	0.374136	0.279543	2.10035	0.392079	down	631.489	6.47863	0	0	-	Unknown	-	-	-	-	0	-	-	0	-	-
neg-M641T259	2766.58	3601.75	7350.09	5079.12	2283.37	5939.89	1118.06	976.518	9888.43	4235.19	11155.7	7152.96	11945.4	8595.81	6817.92	4226.61	2.19877	0.00988653	0.0104118	0.495667	0.409631	2.13636	0.269757	up	641.46	4.31128	0	0	-	Unknown	-	-	-	-	0	-	-	0	-	-
neg-M642T259	1415.38	1046.9	1855.82	2249.76	1247.97	3294.74	911.724	734.798	4655.97	2118.52	6513.73	4064.89	4751.55	3328.75	2817.28	1957.43	2.36795	0.00163037	0.0029526	0.379424	0.307805	2.15679	0.297001	up	642.463	4.31057	0	0	-	Unknown	-	-	-	-	0	-	-	0	-	-
neg-M643T261	1001.15	585.073	1401.87	2486.16	740.156	1631.31	612.939	393.005	4309.43	1088.11	3766.13	2194.29	4595.77	1608.42	1371.58	1366.96	2.29343	0.0127023	0.0379176	0.497009	0.52333	2.01571	0.263835	up	643.468	4.35202	0	0	-	Unknown	-	-	-	-	0	-	-	0	-	-
neg-M655T179	6343.51	3308.22	3251.05	48378.4	6179.95	10119.2	2156.83	1903.25	9472.95	8637.59	54702.5	19181.9	83332.8	43312.6	3986.3	28955	3.08158	0.023275	0.0281274	0.528739	0.49499	2.40609	0.125667	up	655.18	2.98192	1	0	-	Unknown	-	-	-	-	5	3,4,5-trihydroxy-6-{[7-hydroxy-2-(4-hydroxy-3-methoxyphenyl)-3-{[3,4,5-trihydroxy-6-(hydroxymethyl)oxan-2-yl]oxy}-8aH-chromen-5-yl]oxy}oxane-2-carboxylic acid;3,4,5-trihydroxy-6-{[5-hydroxy-2-(4-hydroxy-3-methoxyphenyl)-3-{[3,4,5-trihydroxy-6-(hydroxymethyl)oxan-2-yl]oxy}-5H-chromen-7-yl]oxy}oxane-2-carboxylic acid;6-[4-(5,7-dihydroxy-3-{[3,4,5-trihydroxy-6-(hydroxymethyl)oxan-2-yl]oxy}-5H-chrome…	HMDB0128115;HMDB0128116;HMDB0128117;HMDB0143196;HMDB0061164	0	-	-
neg-M655T230	2317.59	1511.16	4740.6	3667.95	628.43	7697.96	3374.74	2400.57	4209.03	5808.28	9443.3	9323.21	9843.31	3385.43	8231.08	4620.48	2.083	0.0155421	0.0104118	0.508263	0.409631	1.96409	0.477724	up	655.437	3.83407	1	0	-	Unknown	-	-	-	-	4	PA(15:0/18:3(6Z,9Z,12Z));PA(15:0/18:3(9Z,12Z,15Z));PA(18:3(6Z,9Z,12Z)/15:0);PA(18:3(9Z,12Z,15Z)/15:0)	HMDB0114816;HMDB0114817;HMDB0114975;HMDB0115002	0	-	-
neg-M656T179	2611.95	1412.69	1669.07	15548.5	2489.65	3940.53	1122.64	1025.56	3769.99	3049.68	17300.4	6810.9	27373.4	14044.5	1756.12	10943.4	2.852	0.0260314	0.0281274	0.537206	0.49499	2.21539	0.190022	up	656.184	2.97876	1	0	-	Unknown	-	-	-	-	9	2-(2,5-dihydroxy-4-methoxyphenyl)-5,7-dihydroxy-6,8-bis[3,4,5-trihydroxy-6-(hydroxymethyl)oxan-2-yl]-4H-chromen-4-one;3-[(3-{[(4R)-3,4-dihydroxy-4-(hydroxymethyl)oxolan-2-yl]oxy}-4,5-dihydroxy-6-(hydroxymethyl)oxan-2-yl)oxy]-5,7-dihydroxy-2-(4-hydroxy-3-methoxyphenyl)-6-methoxy-4H-chromen-4-one;Rhamnetin 3-laminaribioside;Ranupenin 3-rutinoside;Dactylin;Rhamnetin 3-sophoroside;Sexangularetin 3-so…	HMDB0127001;HMDB0133306;HMDB0031655;HMDB0037358;HMDB0037374;HMDB0038303;HMDB0038771;HMDB0039901;HMDB0041383	0	-	-
neg-M657T181	2965.82	800.722	2224.8	8528.19	2543.15	4503.27	1770.01	1212.76	3938	5800.86	16180	6749.17	13715	6815.42	4758.1	5953.73	2.60341	0.00459642	0.00699301	0.434125	0.380943	2.36594	0.17734	up	657.192	3.01285	0	0	-	Unknown	-	-	-	-	0	-	-	0	-	-
neg-M657T234	2951.01	1124.06	3171.71	7624.93	1239.85	4240.07	2025.25	1790.91	5513.76	6058.33	6230.67	3639.47	9565.41	7011.76	5135.3	5354.15	2.00717	0.00677354	0.0104118	0.476398	0.409631	2.08214	0.320457	up	657.453	3.90012	1	0	-	Unknown	-	-	-	-	2	PA(15:0/18:2(9Z,12Z));PA(18:2(9Z,12Z)/15:0)	HMDB0114815;HMDB0114948	0	-	-
neg-M657T379	2149.2	3191.31	577.035	2145.17	3577.51	1592.77	1522.68	4416.79	465.147	1713.33	627.421	621.215	752.951	1722.63	559.232	2061.34	0.444558	0.019029	0.0379176	0.517367	0.52333	1.91853	0.0686604	down	657.497	6.31553	0	0	-	Unknown	-	-	-	-	0	-	-	0	-	-
neg-M684T316	2042.32	1031.18	2976.85	913.434	909.483	794.825	1947.17	2278.28	9815.75	5051.44	10123.3	1638.29	1761.8	2228.29	2844.87	1159.27	2.6853	0.0395945	0.0829837	0.573655	0.607138	1.82313	0.298823	up	684.386	5.27488	1	0	-	Unknown	-	-	-	-	0	-	-	1	Lolitrem_B	C20551
neg-M686T419	2874.9	4798.14	655.399	1122.89	3799.28	2926.88	2626.09	7684.83	538.957	2330.06	712.238	692.507	652.535	2711.99	665.128	2369.75	0.402937	0.0299998	0.0206682	0.544253	0.471102	1.9945	0.143761	down	685.536	6.98118	0	0	-	Unknown	-	-	-	-	0	-	-	0	-	-
neg-M774T223	2641.25	1303.39	2599.73	3426.15	550.682	5343.36	1324.23	561.608	2314.24	6498.68	12520.3	4485.83	3832.78	1717.48	10517.8	1389.67	2.43807	0.0482839	0.0649573	0.597086	0.585356	1.90875	0.166821	up	774.439	3.7207	1	0	-	Unknown	-	-	-	-	1	PS(18:4(6Z,9Z,12Z,15Z)/18:4(6Z,9Z,12Z,15Z))	HMDB0112496	0	-	-
neg-M810T230	3186.89	3836.95	3720.51	6828.58	1311.39	2847.18	1900.71	1460.1	4184.65	6345.14	19417.7	5157.85	10270.6	3173.06	4216.24	2950.99	2.22045	0.0289332	0.0379176	0.544253	0.52333	1.75287	0.136894	up	810.333	3.82952	1	0	-	Unknown	-	-	-	-	0	-	-	1	Aclacinomycin_A	C18638
neg-M821T350	7571.34	2728.06	1946.9	1280.79	2720.97	1559.09	1917.72	3792.79	1442.37	609.741	1404.9	1414.94	1029.36	1204.48	2002.07	1897.33	0.467953	0.0173973	0.014763	0.511977	0.43499	1.67877	0.456579	down	820.605	5.83983	0	0	-	Unknown	-	-	-	-	0	-	-	0	-	-
neg-M825T346	11652.1	10615.5	1539.75	1350.29	5408.69	1577.92	10006.3	16853.3	964.517	4679.19	1344.27	1278.15	1024.86	2505.67	1798.11	4090.2	0.299725	0.0425389	0.0379176	0.583073	0.52333	2.06952	0.089943	down	824.627	5.75921	0	0	-	Unknown	-	-	-	-	0	-	-	0	-	-
neg-M879T170	3033.71	832.872	2093.65	5475.59	2088.26	7107.62	3138.14	1176.07	7763.75	7580.1	7661.04	8413.21	5628.71	5028.38	7633.37	1429.73	2.04997	0.0256224	0.014763	0.535853	0.43499	1.90559	0.0901204	up	879.401	2.834	1	0	-	Unknown	-	-	-	-	0	-	-	2	Hydrogenobyrinate;Precorrin_8X	C06399;C06408
neg-M921T182	3013.42	4419.62	2064.77	882.42	1472.17	6584.79	3806.78	3123.68	4805.1	12636.2	11700.2	7467.64	5840.96	5690.3	4463.34	1854.89	2.14678	0.0250933	0.0206682	0.534008	0.471102	1.88831	0.238205	up	921.422	3.03637	0	0	-	Unknown	-	-	-	-	0	-	-	0	-	-
neg-M930T312	895.316	375.373	336.821	942.999	94.8852	838.188	402.418	295.638	1786.3	587.612	2115.7	1751.99	3734.85	846.794	2091.98	513.6	3.21138	0.00605819	0.0104118	0.459103	0.409631	2.42404	0.217235	up	929.681	5.19172	0	0	-	Unknown	-	-	-	-	0	-	-	0	-	-
neg-M931T311	683.811	377.871	356.683	726.875	128.181	651.368	507.083	248.645	1401.34	558.15	1428.46	1472.04	2258.59	987.742	1406.41	409.085	2.69577	0.00393262	0.00699301	0.434125	0.380943	2.22826	0.414048	up	930.686	5.19068	0	0	-	Unknown	-	-	-	-	0	-	-	0	-	-
neg-M956T239	5099.62	5442.72	2410.91	8664.66	2145.73	12626.9	2745.11	1095.3	14920.3	27225.3	36221.3	11427.5	9977.62	3024.09	20872.4	2053.78	3.12501	0.0382197	0.0498834	0.568782	0.560118	2.08607	0.0826852	up	955.544	3.97618	0	0	-	Unknown	-	-	-	-	0	-	-	0	-	-
neg-M957T239	2753.85	2918.58	1929.93	4784.52	1306.6	6293.53	1361.6	1091.21	7916.1	14535.9	19044.4	5850.09	6772.18	2107.39	9928.01	1126.5	2.99827	0.0341228	0.0379176	0.554603	0.52333	2.02735	0.135978	up	956.543	3.98223	0	0	-	Unknown	-	-	-	-	0	-	-	0	-	-
neg-M978T239	2142.24	2453.37	1673.47	3194.03	625.386	3743.6	1941.92	737.12	4187.04	6256.89	7182.02	4080.81	3435.23	1912.91	5290.26	980.798	2.01839	0.0491953	0.0379176	0.598075	0.52333	1.67059	0.164002	up	977.526	3.97744	1	0	-	Unknown	-	-	-	-	2	Notoginsenoside E;Ginsenoside I	HMDB0030535;HMDB0035285	0	-	-
pos-M116T152	30442.3	69745	6959.99	19451.1	37332.1	8392.5	50824.5	38951.8	5918.66	19153.9	9964.48	10830.9	5845.7	14464.1	9206.21	26537.1	0.388865	0.0368985	0.0498834	0.564302	0.560118	1.91382	0.102772	down	116.07	2.52937	1	1	Pyrrolidine	Organoheterocyclic compounds	Pyrrolidines	HMDB0031641	null	-	5	L-Proline;D-Proline;Acetamidopropanal;4-Amino-2-methylenebutanoic acid;Pterolactam	HMDB0000162;HMDB0003411;HMDB0012880;HMDB0030409;HMDB0034208	4	L-Proline;D-Proline;Proline;3-Acetamidopropanal	C00148;C00763;C16435;C18170
pos-M119T58_1	2518.04	2628.36	1937.14	5481.49	1189.94	5001.82	1665.61	1463.14	783.482	974.919	758.895	1852.74	1563.06	1180.79	1739.79	1250.53	0.461684	0.0121691	0.014763	0.497009	0.43499	2.1165	0.332365	down	119.034	0.962467	1	1	Acetylhydrazine	Organic acids and derivatives	Carboxylic acids and derivatives	HMDB0060428	C07447	(map00983)Drug metabolism - other enzymes	7	3-methoxy-3-oxopropanoic acid;Methylmalonic acid;Succinic acid;Erythrono-1,4-lactone;Threonolactone;4-Hydroxy-2-oxobutanoic acid;xi-3-Hydroxy-2-oxobutanoic acid	HMDB0130020;HMDB0000202;HMDB0000254;HMDB0000349;HMDB0000940;HMDB0031204;HMDB0039324	3	Succinate;Methylmalonate;Methyl_oxalate	C00042;C02170;C10900
pos-M131T55	10956.5	26169	5246.99	3511.1	7794.01	6908.32	7011.16	46787.9	1715.14	6449.76	676.972	3073.12	2971.71	12791.7	1016.98	12459.4	0.359792	0.0384483	0.0649573	0.569585	0.585356	2.17745	0.430896	down	131.117	0.917617	1	0	-	Unknown	-	-	-	-	6	N-Acetylputrescine;N-Acetylputrescinium;2,5-Dihydro-2,4,5-trimethyloxazole;1-Piperidinecarboxaldehyde;2-Acetylpyrrolidine;Epsilon-caprolactam	HMDB0002064;HMDB0060268;HMDB0031199;HMDB0031702;HMDB0037293;HMDB0062769	3	N-Acetylputrescine;N-Nitrosodi-n-propylamine;epsilon-Caprolactam	C02714;C19279;C06593
pos-M134T152	2609.52	5974.21	1974.82	1332.11	3225.01	633.752	2976.17	5601.03	1097.95	1634.32	1068.63	1297.17	1716.22	1362.45	695.055	1698.3	0.434507	0.042768	0.0379176	0.583073	0.52333	1.65454	0.282996	down	134.044	2.53358	1	0	-	Unknown	-	-	-	-	4	1-deoxy-1-(N6-lysino)-D-fructose;L-Aspartic acid;D-Aspartic acid;Iminodiacetic acid	HMDB0062186;HMDB0000191;HMDB0006483;HMDB0011753	4	L-Aspartate;D-Aspartate;Aspartate;Iminodiacetate	C00049;C00402;C16433;C19911
pos-M141T345	2028.61	2172.58	981.973	458.369	1311.94	821.264	2729.28	3859.18	436.05	718.441	232.157	584.271	429.202	1152.14	638.474	2274.68	0.450138	0.0322653	0.0379176	0.54716	0.52333	1.92898	0.150356	down	141.162	5.74915	1	0	-	Unknown	-	-	-	-	9	(+/-)-N,N-Dimethyl menthyl succinamide;1-Dodecene;(E)-2-Dodecene;(Z)-3-Dodecene;(E)-3-Dodecene;4,6,8-trimethyl-1-nonene;2,2,4,6,6-Pentamethyl-3-heptene;Nonyl cyclopropane;3-Methyl-2-undecene (Z)	HMDB0032236;HMDB0059874;HMDB0061819;HMDB0061820;HMDB0061821;HMDB0062786;HMDB0094665;HMDB0094666;HMDB0094667	0	-	-
pos-M144T56	4494.63	2365.69	4852.17	3444.93	2778.23	3957.05	2430.04	1688.6	7588.03	5030.14	17204.8	8298.22	5369.49	4834.9	15145.8	1512.03	2.49827	0.0306393	0.014763	0.544253	0.43499	1.75902	0.460736	up	144.101	0.926083	1	1	2-Aminoheptanoate	Organic acids and derivatives	Carboxylic acids and derivatives	HMDB0094649	null	-	15	Proline betaine;L-2-Amino-3-methylenehexanoic acid;3beta,6beta-Dihydroxynortropane;4-Hydroxy-4-methyl-5-hexenoic acid gamma lactone;Methyl sorbate;3-Ethyl-1,2-cyclopentanedione;Enol-3-Ethyl-1,2-cyclopentanedione;Allyl crotonate;xi-4-Hydroxy-4-methyl-2-cyclohexen-1-one;3-Methyl-1,2-cyclohexanedione;3-(3-Ethyloxiranyl)-2-propenal;3,4-Dimethyl-1,2-cyclopentanedione;3,5-Dimethyl-1,2-cyclopentanedione…	HMDB0004827;HMDB0030410;HMDB0038949;HMDB0032333;HMDB0029582;HMDB0031222;HMDB0031223;HMDB0032067;HMDB0033629;HMDB0034080;HMDB0034835;HMDB0037026;HMDB0037027;HMDB0040445;HMDB0041474	4	(E)-4-(Trimethylammonio)but-2-enoate;Stachydrine;Toluene-cis-dihydrodiol;1-Cyclohexenecarboxylic_acid	C04114;C10172;C04592;C12101
pos-M147T46	112443	88940.6	44780.6	48724.6	68067.8	70772.7	77328.7	12202.2	19088.1	57703.9	38225.1	16237.7	9423.49	5161.5	45275.3	11316.1	0.386865	0.0139748	0.0104118	0.497089	0.409631	2.53027	0.38264	down	147.113	0.768117	1	1	Cadaverine	Organic nitrogen compounds	Organonitrogen compounds	HMDB0002322	C01672	(map00310)Lysine degradation;(map00480)Glutathione metabolism;(map00960)Tropane, piperidine and pyridine alkaloid biosynthesis;(map01060)Biosynthesis of plant secondary metabolites;(map01064)Biosynthesis of alkaloids derived from ornithine, lysine and nicotinic acid;(map01100)Metabolic pathways;(map01110)Biosynthesis of secondary metabolites;(map04974)Protein digestion and absorption	16	2,6-diaminohexanoic acid;L-Lysine;D-Lysine;(3S)-3,6-Diaminohexanoate;(3S,5S)-3,5-Diaminohexanoate;1-Piperidine carboxylic acid;Pipecolic acid;L-Pipecolic acid;N4-Acetylaminobutanal;D-Pipecolic acid;Vigabatrin;L-trans-4-Methyl-2-pyrrolidinecarboxylic acid;2-Pyrrolidineacetic acid;3-Acetamidobutanal;(2E)-Decenoyl-ACP;N-Methyl proline	HMDB0142894;HMDB0000182;HMDB0003405;HMDB0012114;HMDB0012115;HMDB0094697;HMDB0000070;HMDB0000716;HMDB0004226;HMDB0005960;HMDB0015212;HMDB0029435;HMDB0029444;HMDB0059649;HMDB0062225;HMDB0094696	12	L-Lysine;D-Lysine;(3S)-3,6-Diaminohexanoate;(3S,5S)-3,5-Diaminohexanoate;2,5-Diaminohexanoate;Lysine;(2R,3R)-3-Methylornithine;L-Pipecolate;1-Aminocyclopentanecarboxylate;N4-Acetylaminobutanal;Vigabatrin;trans-3-Aminocyclopentane-1-carboxylic_acid	C00047;C00739;C01142;C01186;C05161;C16440;C20277;C00408;C03969;C05936;C07500;C13696
pos-M156T48	34039.2	44103.4	11689.8	18277.5	27527	14392.7	23908	25532	6226.67	14914.3	9615.77	8983.37	17986.4	9062.87	8713.64	21950	0.488561	0.00521266	0.00699301	0.434125	0.380943	1.88629	0.264526	down	156.076	0.8048	1	1	Betazole	Organic nitrogen compounds	Organonitrogen compounds	HMDB0014417	null	-	7	L-Histidine;L-2-Amino-3-(1-pyrazolyl)propanoic acid;Urocanic acid;Nicotinamide N-oxide;5-Oxo-2(5H)-isoxazolepropanenitrile;(E)-Urocanic acid;2-Aminonicotinic acid	HMDB0000177;HMDB0034267;HMDB0000301;HMDB0002730;HMDB0031338;HMDB0034174;HMDB0061680	7	L-Histidine;Histidine;3-(Pyrazol-1-yl)-L-alanine;D-Histidine;Urocanate;4-Nitroaniline;para-Benzoquinone_dioxime	C00135;C00768;C01162;C06419;C00785;C02126;C19345
pos-M169T56	974.773	759.913	1692.02	1094.94	785.591	1105.01	753.505	589.677	4265.02	714.19	3398.35	1350.28	1173.34	1736.63	2286.15	1129.47	2.06996	0.0271131	0.0206682	0.539555	0.471102	1.61889	0.299571	up	169.035	0.92795	1	0	-	Unknown	-	-	-	-	1	Uric acid	HMDB0000289	1	Urate	C00366
pos-M169T83	1622.14	1454.78	2788.58	2103	1806.72	2712.1	964.707	1124.96	16424.7	1893.4	9537.68	2889.14	2848.21	5367.72	7274.94	2579.38	3.34879	0.00637587	0.0029526	0.466484	0.307805	2.28176	0.178067	up	169.035	1.38792	1	0	-	Unknown	-	-	-	-	1	Uric acid	HMDB0000289	1	Urate	C00366
pos-M173T55	15281.2	27925.5	5463.2	10475.1	34217.5	5416.03	23539.5	19179.5	3959.18	12431.9	5680.09	5947.5	4711.61	8404	3945.13	14875.2	0.423715	0.024715	0.0379176	0.534008	0.52333	1.89374	0.201212	down	173.091	0.9208	1	0	-	Unknown	-	-	-	-	16	1-(4-hydroxyphenyl)-4-methylpent-1-en-3-one;5-(4-methoxyphenyl)pent-1-en-3-one;1-(4-Methoxyphenyl)-1-penten-3-one;3-(2-Methylpropylidene)-3alpha,4-dihydro-1(3H)-isobenzofuranone;(S)-3-Butyl-1(3H)-isobenzofuranone;Benzyl trans-2-methyl-2-butenoate;Prenyl benzoate;(R)-3,7-Dimethyl-5-indanecarboxylic acid;Ligustilide;Benzyl tiglate;Propyl cinnamate;Isopropyl cinnamate;Cinnamyl propionate;(+/-)-Isobu…	HMDB0132934;HMDB0132983;HMDB0030905;HMDB0032027;HMDB0032064;HMDB0032177;HMDB0032488;HMDB0033033;HMDB0034277;HMDB0037627;HMDB0037700;HMDB0037701;HMDB0041315;HMDB0032346;HMDB0032372;HMDB0032427	6	Propyl_cinnamate;Precocene_I;3-Dimethylallyl-4-hydroxybenzaldehyde;Ligustilide;Butylphthalide;2,6-Dimethyldeca-2,4,6,8-tetraenedial	C06360;C09017;C12459;C16987;C17854;C21078
pos-M173T83	4898.56	9766.6	904.989	3300.61	9964.44	1593.24	5038.02	5506.27	1128.33	4398.95	1596.76	1166.57	1045.93	2731.44	1226.34	3388.06	0.407158	0.0458575	0.0649573	0.591692	0.585356	1.85204	0.17074	down	173.091	1.38643	1	0	-	Unknown	-	-	-	-	15	5-hydroxy-8-(2-hydroxypropan-2-yl)-4-propyl-2H,8H,9H-furo[2,3-h]chromen-2-one;2-[1-hydroxy-3-(4-hydroxyphenyl)propyl]-3,5-dimethoxyphenol;6-[1-hydroxy-3-(4-hydroxyphenyl)propyl]-2,3-dimethoxyphenol;8-hydroxy-2-(hydroxymethyl)-2-(4-methylpent-3-en-1-yl)-2H-chromene-5-carboxylic acid;6,8-dihydroxy-2-methyl-2-(4-methylpent-3-en-1-yl)-2H-chromene-5-carboxylic acid;7,8-dihydroxy-2-methyl-2-(4-methylpe…	HMDB0130120;HMDB0132904;HMDB0133969;HMDB0134718;HMDB0134721;HMDB0134723;HMDB0134725;HMDB0134727;HMDB0134729;HMDB0134731;HMDB0134733;HMDB0134735;HMDB0029305;HMDB0035790;HMDB0037494	3	Angustibalin;Arteglasin_A;Linifolin_A	C09293;C09303;C09496
pos-M177T154	4078.85	10359.5	1957.04	3034.25	9359.03	3035.86	4251.3	8070.7	2534.14	3965.46	1671.21	2040.97	1661.8	2165.05	1456.49	5966.75	0.486151	0.0273994	0.0281274	0.539555	0.49499	1.74956	0.206624	down	177.101	2.56365	1	0	-	Unknown	-	-	-	-	4	Serotonin;Cotinine;N-Hydroxy-1-aminonaphthalene;Indoleacetaldehyde	HMDB0000259;HMDB0001046;HMDB0062503;HMDB0001190	7	Serotonin;N-Hydroxyl-tryptamine;5-(N-Methyl-4,5-dihydro-1H-pyrrol-2-yl)pyridin-2-ol;Indole-3-acetaldehyde;3-Methyl-quinolin-2-ol;Echinopsine;N-Hydroxy-1-aminonaphthalene	C00780;C17203;C21075;C00637;C06345;C10663;C14789
pos-M181T127	1019	770.514	1166.15	2298.37	823.249	1692.78	714.331	714.7	2725.86	2406.23	5311.64	2402.12	1732.64	1485.45	4027.94	896.465	2.28157	0.00802023	0.00699301	0.485157	0.380943	1.96003	0.21957	up	181.096	2.10905	1	1	2,5-Diethylpyrazine	Organoheterocyclic compounds	Diazines	HMDB0036808	null	-	9	5-Hydroxykynurenamine;Tyrosinamide;L-2-Amino-3-(4-aminophenyl)propanoic acid;(4-Ethoxyphenyl)urea;(S)-3-Ethylidenehexahydropyrrolo[1,2-a]pyrazine-1,4-dione;3-Hydroxykynurenamine;4-Oxo-1-(3-pyridyl)-1-butanone;4-(3-Pyridyl)-3-butenoic acid;3-Methyldioxyindole	HMDB0004076;HMDB0013319;HMDB0030397;HMDB0032565;HMDB0041109;HMDB0060281;HMDB0062406;HMDB0001424;HMDB0004186	6	3-Hydroxykynurenamine;5-Hydroxykynurenamine;4-Aminophenylalanine;Dulcin;3-Methyldioxyindole;4-Oxo-1-(3-pyridyl)-1-butanone	C05636;C05638;C12033;C19415;C05834;C19567
pos-M181T346	5794.25	9628.93	2767.34	3242.89	5548.44	2642.58	9175.51	11075.1	1242.75	4402.45	480.116	2133.54	1465.37	3212.09	2316.56	8553.77	0.477326	0.0297917	0.0206682	0.544253	0.471102	2.03385	0.146056	down	181.158	5.75895	1	0	-	Unknown	-	-	-	-	9	Homodihydrojasmone;2-trans-6-cis-Dodecadienal;cis-Quinceoxepane;Tricycloekasantalol;(2E,4E)-2,4-Dodecadienal;Decyl alcohol ;(Â±)-3-Decanol;3,7-Dimethyl-3-octanol;(R)-Dihydrocitronellol	HMDB0031181;HMDB0032531;HMDB0038108;HMDB0039339;HMDB0039590;HMDB0011624;HMDB0031408;HMDB0035246;HMDB0035411	2	(3Z,6Z,9Z)-3,6,9-Dodecatrien-1-ol;1-Decanol	C08375;C01633
pos-M181T56	1511.09	423.778	1686.87	3177.86	688.635	2736.14	1039.8	731.01	6134.42	3444.41	4860.8	2901.35	2359.14	2559.42	4976.94	592.42	2.32001	0.0287432	0.0379176	0.544253	0.52333	1.947	0.274122	up	181.096	0.93925	1	1	2,5-Diethylpyrazine	Organoheterocyclic compounds	Diazines	HMDB0036808	null	-	9	5-Hydroxykynurenamine;Tyrosinamide;L-2-Amino-3-(4-aminophenyl)propanoic acid;(4-Ethoxyphenyl)urea;(S)-3-Ethylidenehexahydropyrrolo[1,2-a]pyrazine-1,4-dione;3-Hydroxykynurenamine;4-Oxo-1-(3-pyridyl)-1-butanone;4-(3-Pyridyl)-3-butenoic acid;3-Methyldioxyindole	HMDB0004076;HMDB0013319;HMDB0030397;HMDB0032565;HMDB0041109;HMDB0060281;HMDB0062406;HMDB0001424;HMDB0004186	6	3-Hydroxykynurenamine;5-Hydroxykynurenamine;4-Aminophenylalanine;Dulcin;3-Methyldioxyindole;4-Oxo-1-(3-pyridyl)-1-butanone	C05636;C05638;C12033;C19415;C05834;C19567
pos-M187T155_2	1848.86	3525.78	667.671	1071.46	2837.76	634.783	1201.52	1964.8	1021.39	1137.47	408.319	426.882	717.329	525.461	632.849	1621.87	0.472024	0.0295404	0.0281274	0.544253	0.49499	1.72362	0.198348	down	187.484	2.57822	0	0	-	Unknown	-	-	-	-	0	-	-	0	-	-
pos-M187T85	7904.13	14979.7	2283.69	4063.91	9785.82	3132.19	15030.2	8854.36	2095.36	7208.25	1960.86	3121.72	1951	3838.21	2549.95	4422.86	0.411125	0.0211832	0.0206682	0.520111	0.471102	1.9117	0.193433	down	187.107	1.42247	1	0	-	Unknown	-	-	-	-	8	Alanyl-Proline;Prolyl-Alanine;Norepinephrine;Pyridoxine;6-Hydroxydopamine;5-Hydroxydopamine;6-Acetyl-2,3-dihydro-2-(hydroxymethyl)-4(1H)-pyridinone;xi-Norepinephrine	HMDB0028695;HMDB0029010;HMDB0000216;HMDB0000239;HMDB0001537;HMDB0004817;HMDB0035178;HMDB0037685	2	Pyridoxine;L-Noradrenaline	C00314;C00547
pos-M190T155	4681.59	7542.59	1912.63	2361.73	6889.33	1628.28	2626.01	4944.77	2078.82	2540.99	904.383	1551.32	1707.64	1662.65	1710.65	3512.72	0.480842	0.0231523	0.0379176	0.528309	0.52333	1.7005	0.239243	down	190.076	2.57623	0	0	-	Unknown	-	-	-	-	0	-	-	0	-	-
pos-M191T113	752.332	814.486	1068.22	12381.2	739.443	2009.7	647.828	993.758	1755.08	5583.04	6666.03	9083.66	9976.11	7065.59	7424.14	1084.32	2.50621	0.010503	0.0206682	0.495667	0.471102	2.51979	0.15905	up	191.081	1.89107	1	0	-	Unknown	-	-	-	-	2	Pyridoxamine;6-Hydroxy-1H-indole-3-acetamide	HMDB0001431;HMDB0031173	4	Pyridoxamine;Cyclo(deltaAla-L-Val);4-PIOL;Indole-3-acetaldoxime_N-oxide	C00534;C11846;C13710;C17204
pos-M205T108	3050.56	5458.85	1249.96	1883.33	5127.12	1309.82	6022.06	5085.75	1499.92	3265.68	1589.74	1040.1	1210.95	1177.29	1639.25	2654.15	0.482299	0.0397307	0.0498834	0.573804	0.560118	1.66559	0.0947071	down	205.117	1.7928	1	0	-	Unknown	-	-	-	-	5	Serylvaline;Valyl-Serine;N6-Acetyl-5S-hydroxy-L-lysine;3,4-Dihydroxy-2-hydroxymethyl-1-pyrrolidinepropanamide;2-Keto-6-acetamidocaproate	HMDB0029052;HMDB0029136;HMDB0033891;HMDB0039948;HMDB0012150	7	N6-Acetyl-N6-hydroxy-L-lysine;N5-(L-1-Carboxyethyl)-L-ornithine;6-Acetamido-3-oxohexanoate;6-Acetamido-2-oxohexanoate;N-(3-(S)-Hydroxybutyryl)homoserine_lactone;N2-Acetyl-L-aminoadipate_semialdehyde;N-(3-Hydroxybutanoyl)-L-homoserine_lactone	C03955;C04210;C03682;C05548;C11842;C12988;C21195
pos-M205T56	4774.32	4878.67	2870.6	3721.82	5666.12	17841.5	6551.66	5538.86	2610.7	3775.39	2737.61	2116.42	2264.88	1248.58	3431.51	4262.67	0.43299	0.00750827	0.0029526	0.480225	0.307805	2.01416	0.302643	down	205.118	0.937967	1	0	-	Unknown	-	-	-	-	5	Serylvaline;Valyl-Serine;N6-Acetyl-5S-hydroxy-L-lysine;3,4-Dihydroxy-2-hydroxymethyl-1-pyrrolidinepropanamide;2-Keto-6-acetamidocaproate	HMDB0029052;HMDB0029136;HMDB0033891;HMDB0039948;HMDB0012150	8	N6-Acetyl-N6-hydroxy-L-lysine;N5-(L-1-Carboxyethyl)-L-ornithine;Triethylenemelamine;6-Acetamido-3-oxohexanoate;6-Acetamido-2-oxohexanoate;N-(3-(S)-Hydroxybutyryl)homoserine_lactone;N2-Acetyl-L-aminoadipate_semialdehyde;N-(3-Hydroxybutanoyl)-L-homoserine_lactone	C03955;C04210;C07642;C03682;C05548;C11842;C12988;C21195
pos-M207T47	8747.18	7151.75	2985.22	7686.48	12849.8	4720.27	7714.1	3413.03	1353.5	5797.09	2342.93	2356.24	805.385	1361.76	3368.3	4034	0.387553	0.00367278	0.004662	0.431017	0.349429	2.3368	0.120294	down	207.05	0.791275	0	0	-	Unknown	-	-	-	-	0	-	-	0	-	-
pos-M208T114	977.233	748.837	1090.74	12837.3	741.619	2629.16	934.962	706.039	2325.34	6386.14	6621.57	9682.91	10241.3	5554.63	7251.53	753.92	2.36222	0.0184834	0.0498834	0.514006	0.560118	2.3633	0.18665	up	208.107	1.89408	1	0	-	Unknown	-	-	-	-	2	Pyridoxamine;6-Hydroxy-1H-indole-3-acetamide	HMDB0001431;HMDB0031173	4	Pyridoxamine;Cyclo(deltaAla-L-Val);4-PIOL;Indole-3-acetaldoxime_N-oxide	C00534;C11846;C13710;C17204
pos-M212T151	17828.6	5020.69	17387.1	16665.8	13240.9	15004.8	12727.9	4012.12	42127.9	25081.3	36510.8	24594.8	22199.6	22095.3	29958.1	7337.27	2.06016	0.0183292	0.004662	0.513542	0.349429	1.85039	0.0798809	up	212.091	2.51988	1	0	-	Unknown	-	-	-	-	29	3-Methoxytyrosine;Methyldopa;3-O-Methyl-a-methyldopa;3-(4-hydroxy-3-methoxyphenyl)prop-2-enoic acid;(2E)-3-(3-hydroxy-5-methoxyphenyl)prop-2-enoic acid;3-(3-hydroxy-5-methoxyphenyl)prop-2-enoic acid;3-(4-methoxyphenyl)-2-oxopropanoic acid;3-(3-hydroxy-4-methoxyphenyl)prop-2-enoic acid;(2Z)-2-hydroxy-3-(4-methoxyphenyl)prop-2-enoic acid;(2E)-3-(2-hydroxy-4-methoxyphenyl)prop-2-enoic acid;3-(4-meth…	HMDB0001434;HMDB0011754;HMDB0060747;HMDB0125096;HMDB0125524;HMDB0125588;HMDB0127500;HMDB0131137;HMDB0131171;HMDB0131172;HMDB0131173;HMDB0134088;HMDB0135741;HMDB0137510;HMDB0140957;HMDB0141263;HMDB0141265;HMDB0142175;HMDB0000954;HMDB0000955;HMDB0002120;HMDB0029663;HMDB0030765;HMDB0032614;HMDB0032652;HMDB0037644;HMDB0039606;HMDB0059721;HMDB0061686	12	Methyldopa_anhydrous;Enicoflavine;3-Hydroxy-5-methyl-L-tyrosine;Scytalone;Ferulate;6-Hydroxymellein;2,4,8-Trihydroxy-1-tetralone;Isoferulic_acid;Methyl_caffeate;Dimethyl_phthalate;5-Hydroxyconiferaldehyde;Kakuol	C07194;C09946;C20801;C00779;C01494;C02379;C09974;C10470;C10477;C11233;C12204;C16982
pos-M213T48	10096.6	6256.34	773.169	654.051	1026.61	531.918	9416.03	7121.08	234.278	700.99	442.095	308.144	636.816	1463.52	152.982	4913.89	0.24676	0.0366906	0.0281274	0.564302	0.49499	2.45062	0.110973	down	212.85	0.799733	1	0	-	Unknown	-	-	-	-	0	-	-	1	Potassium_dibasic_phosphate	C13197
pos-M214T345	2722.19	3502.53	861.147	1069.81	1731.3	926.434	4721.86	6147.38	706.798	903.036	324.235	880.841	615.552	1457.01	885.379	4018.75	0.451587	0.0455238	0.0379176	0.591692	0.52333	1.90488	0.16631	down	214.187	5.75018	0	0	-	Unknown	-	-	-	-	0	-	-	0	-	-
pos-M215T143	45797.7	134675	15908.9	29136.9	99669.7	19125.7	98085.9	75609.4	12379.1	58039.6	14781.2	17303.3	12598.8	28138.5	13477.5	41216.1	0.382106	0.0285762	0.0206682	0.544253	0.471102	2.00941	0.107589	down	215.139	2.3862	1	1	Valyl-Valine	Organic acids and derivatives	Carboxylic acids and derivatives	HMDB0029140	null	-	52	Dethiobiotin;Prolyl-Valine;Valyl-Proline;2,6-Diisopropyl-3-methylphenol;2,5-Diisopropyl-4-methylphenol;2,5-Diisopropyl-3-methylphenol;2,4-Diisopropyl-5-methylphenol;2,4-Diisopropyl-3-methylphenol;2,3-Diisopropyl-5-methylphenol;4-(4-Methyl-3-pentenyl)-3-cyclohexene-1-carboxaldehyde;Pseudoionone;4-(2,6,6-Trimethylcyclohex-1-enyl)but-2-en-4-one;(2E,4Z,7Z)-2,4,7-Tridecatrienal;(E)-5,8-Megastigmadien-…	HMDB0003581;HMDB0029030;HMDB0029135;HMDB0029820;HMDB0029821;HMDB0029822;HMDB0029823;HMDB0029824;HMDB0029825;HMDB0031733;HMDB0032498;HMDB0032541;HMDB0033545;HMDB0034671;HMDB0034959;HMDB0034979;HMDB0035682;HMDB0035753;HMDB0036022;HMDB0036027;HMDB0036144;HMDB0036565;HMDB0036684;HMDB0037139;HMDB0059883;HMDB0036818;HMDB0041615;HMDB0062493;HMDB0094780;HMDB0094781;HMDB0094782;HMDB0094783;HMDB0094784;HMD…	7	Dethiobiotin;alpha-Ionone;beta-Ionone;4-n-Heptylphenol;L-Metanephrine;Tenuazonic_acid;Ecgonone_methyl_ester	C01909;C12286;C12287;C14698;C05588;C08511;C20371
pos-M217T96	6146.16	15765.3	4504.12	2018.04	19130.6	4827.06	31954.7	14982.6	4103.75	6950.3	4065.64	671.087	4175.5	2677.08	3821.51	5579.95	0.322614	0.0374812	0.0379176	0.566828	0.52333	1.97207	0.420527	down	217.116	1.60792	0	0	-	Unknown	-	-	-	-	0	-	-	0	-	-
pos-M218T169	370.772	323.641	381.287	1833.63	266.012	1466.24	340.146	193.972	2989.76	3257.64	2786.65	2473.65	2275.21	1948.96	3117.51	865.895	3.8092	0.000484261	0.000621601	0.261718	0.21637	3.10541	0.169994	up	218.153	2.81623	1	0	-	Unknown	-	-	-	-	10	Ethoxyquin;2,5-Dibutyl-4-methyloxazole;5-Ethyl-2-hexyl-4-methyloxazole;4-Methyl-2-pentyl-5-propyloxazole;4-Ethyl-2-hexyl-5-methyloxazole;4,5-Dimethyl-2-heptyloxazole;1-Amino-3-hydroxymethyl-5-methyl-adamantane;3-Amino-1-hydroxy-5,7-dimethyl-adamantane;2-(2-Methylpropoxy)naphthalene;(2Z)-2-(phenylmethylidene)hept-6-enal	HMDB0039531;HMDB0037898;HMDB0037899;HMDB0037900;HMDB0037901;HMDB0037902;HMDB0060703;HMDB0060738;HMDB0035076;HMDB0133163	0	-	-
pos-M220T177	1930.23	2258.8	1158.07	8470.25	16988.5	12010.5	5386.28	2452.47	590.495	1901.03	356.999	451.875	2413.61	2680.29	739.069	1120.29	0.202421	0.00524239	0.0104118	0.434125	0.409631	2.87321	0.19306	down	220.136	2.95263	1	0	-	Unknown	-	-	-	-	6	Tanakamine;Tanakine;cis-3-Hexenyl 2-aminobenzoate;Cyclohexyl 2-aminobenzoate;1-(2,3-Dihydro-6-methyl-1H-pyrrolizin-5-yl)-1,4-pentanedione;Ritalinic acid	HMDB0033429;HMDB0033430;HMDB0037694;HMDB0037695;HMDB0040006;HMDB0042008	1	Darlingine	C10857
pos-M223T47	29521.2	22127.1	16212.8	19317.7	19390.1	38436.8	27482.3	3335.6	4334.67	19289.1	16780.6	6021.86	3457.28	1310.22	15704.7	4097.63	0.403791	0.0240907	0.014763	0.528902	0.43499	2.60753	0.113802	down	223.025	0.791033	1	0	-	Unknown	-	-	-	-	0	-	-	1	Radon-222	C16454
pos-M223T58	2169.29	748.374	1688.89	2439.18	969.789	578.811	1208.55	1130.36	1602.68	1787.96	2541.83	2113.97	1608.63	1361.54	2647.53	13378	2.47338	0.0493324	0.0498834	0.598075	0.560118	1.87753	0.163046	up	223.143	0.969142	0	0	-	Unknown	-	-	-	-	0	-	-	0	-	-
pos-M226T126	19671.5	12458.7	10070.4	9630.94	10462.5	6415.74	11349.6	8941.52	1919.34	8017.16	1347.13	4957.61	7874.91	5077.8	4380.4	7403.69	0.460423	0.00664024	0.0010878	0.47492	0.248224	2.17037	0.0960386	down	226.117	2.0975	1	0	-	Unknown	-	-	-	-	7	alpha-[3-[(Hydroxymethyl)nitrosoamino]propyl]-3-pyridinemethanol;Nnal-N-oxide;Glycyl-Lysine;Lysyl-Glycine;L-Kynurenine;Formyl-5-hydroxykynurenamine;4-Aminobenzoyl-(beta)-alanine	HMDB0062444;HMDB0041953;HMDB0028846;HMDB0028951;HMDB0000684;HMDB0012948;HMDB0060757	6	1-(Methylnitrosoamino)-4-(3-pyridinyl)-1,4-butanediol;alpha-[3-[(Hydroxymethyl)nitrosoamino]propyl]-3-pyridinemethanol;4-(Methylnitrosamino)-1-(3-pyridyl-N-oxide)-1-butanol;L-Kynurenine;Kynurenine;Formyl-5-hydroxykynurenamine	C19577;C19580;C19603;C00328;C01718;C05647
pos-M226T352	540.017	707.543	712.266	2586.81	858.969	1143.41	716.081	1685.83	679.015	1694.24	4384.46	3426.46	2622.17	1064.15	5940.81	976.939	2.32247	0.0491451	0.0649573	0.598075	0.585356	1.57689	0.263613	up	226.186	5.87115	0	0	-	Unknown	-	-	-	-	0	-	-	0	-	-
pos-M227T251	17098.3	5450.48	9687.44	11144.3	7229.4	8320.43	21026.3	4479.98	1507.53	7905.48	4799.96	5810.87	6081.69	6348.14	2310.28	2884.66	0.44588	0.0113076	0.0206682	0.497009	0.471102	2.12402	0.258709	down	227.164	4.18768	1	1	(1R,2R)-1,2,7,7-Tetramethylbicyclo[2.2.1]heptan-2-ol	Lipids and lipid-like molecules	Prenol lipids	HMDB0035417	null	-	4	Methyl dihydrojasmonate;Riesling acetal;4,5-Dihydrovomifoliol;Minoxidil	HMDB0031740;HMDB0037562;HMDB0040615;HMDB0014494	1	Norspermine	C21004
pos-M228T152	873.114	2752.17	436.782	491.752	1904.27	633.228	2423.9	1828.53	306.183	1067.2	515.642	437.542	275.009	805.551	411.772	912.266	0.417072	0.0330239	0.0649573	0.549181	0.585356	1.85983	0.149102	down	228.439	2.53054	0	0	-	Unknown	-	-	-	-	0	-	-	0	-	-
pos-M229T152	328281	965324	57437.1	130350	612501	91486.3	857659	593114	40122.9	353012	47465.9	61018.9	49034.9	124636	39579.9	306687	0.280945	0.0258809	0.0206682	0.537206	0.471102	2.40922	0.126305	down	229.155	2.52993	1	1	Isoleucyl-Valine	Organic acids and derivatives	Carboxylic acids and derivatives	HMDB0028920	null	-	17	Isoleucylproline;Leucylproline;4-(1,1,3,3-Tetramethylbutyl)-phenol;delta-Methylionone;3-Methyl-4-(2,6,6-trimethyl-2-cyclohexen-1-yl)-3-buten-2-one;Methyl-delta-ionone;alpha-(p-(1,1,3,3-Tetramethylbutyl)phenyl)-omega-hydroxypoly(oxyethylene);1-(2,6,6-Trimethyl-2-cyclohexen-1-yl)-1-penten-3-one;alpha-Irone;Etaspirene;10-Isopropyl-2,7-dimethyl-1-oxaspiro[4.5]deca-3,6-diene;1-(2,6,6-Trimethyl-1-cyclo…	HMDB0011174;HMDB0011175;HMDB0013825;HMDB0031737;HMDB0031738;HMDB0032397;HMDB0032528;HMDB0035245;HMDB0035631;HMDB0036023;HMDB0036024;HMDB0038130;HMDB0061831;HMDB0133179;HMDB0014861;HMDB0014954;HMDB0015197	9	alpha-Irone;(+)-trans-alpha-Irone;4-Octylphenol;4-tert-Octylphenol;Mescaline;Isoproterenol;Metaproterenol;Methoxamine;L-Isoprenaline	C09690;C11350;C14132;C14205;C06546;C07056;C07144;C07513;C11703
pos-M229T43_1	8054.81	3064.3	675.672	875.026	1103.98	673.072	4720.13	1657.19	534.908	565.455	483.526	693.242	786.03	1507.54	357.153	362.313	0.25404	0.0152551	0.0104118	0.505509	0.409631	2.26186	0.25833	down	228.614	0.715883	0	0	-	Unknown	-	-	-	-	0	-	-	0	-	-
pos-M230T151_2	10401.6	4199.62	22199.9	26384.9	16994	21533	3808.37	6358.88	38328.7	34696	45244.7	31126.7	28733.9	15924.4	42845.4	9716.56	2.20429	0.0170879	0.014763	0.511194	0.43499	2.06162	0.188776	up	230.102	2.52313	1	0	-	Unknown	-	-	-	-	19	Miglitol;2-(2,5-dihydroxy-4-methoxyphenyl)propanoic acid;3-(2,4-dihydroxy-5-methoxyphenyl)propanoic acid;3-(3,4-dihydroxy-5-methoxyphenyl)propanoic acid;3-(2,4-dihydroxy-3-methoxyphenyl)propanoic acid;2-(2,3-dihydroxy-4-methoxyphenyl)propanoic acid;2-(4-hydroxy-3,5-dimethoxyphenyl)acetic acid;3-hydroxy-3-(4-hydroxy-3-methoxyphenyl)propanoic acid;2,3,4-trimethoxybenzoic acid;Vanillactic acid;Danie…	HMDB0014634;HMDB0125013;HMDB0125520;HMDB0125526;HMDB0125540;HMDB0129354;HMDB0131424;HMDB0133486;HMDB0142083;HMDB0000913;HMDB0031704;HMDB0033835;HMDB0033839;HMDB0034493;HMDB0041286;HMDB0041661;HMDB0041663;HMDB0041665;HMDB0060557	6	N-Hydroxy-MeIQx;N-Ethylglycocyamine;Miglitol;2-Deoxy-2-dimethylamino-alpha-D-Glucose;Danielone;n-Propyl_gallate	C20291;C02852;C07708;C12067;C10674;C11155
pos-M230T152	27911.7	81691	5568.25	11563.4	48959	8518.46	69857.7	47876.3	3608.85	24061.2	4465.02	5726.77	4419.53	11711.8	2683.27	25760	0.273017	0.0184988	0.0206682	0.514006	0.471102	2.46118	0.112873	down	230.157	2.52993	0	0	-	Unknown	-	-	-	-	0	-	-	0	-	-
pos-M231T164	29438.2	27998.4	35169.8	19802.1	29864.2	21186	27459.6	12154.2	15630.1	11705.9	12044.4	15651.8	11678.2	9784.79	14824.9	7699.99	0.48761	0.000395669	0.0010878	0.246482	0.248224	2.37698	0.0689852	down	231.112	2.72837	1	0	-	Unknown	-	-	-	-	6	(1xi,3xi)-1,2,3,4-Tetrahydro-1-methyl-beta-carboline-3-carboxylic acid;cyclic Melatonin;Pilocarpine;Descarbonyl-lacosamide;1,2-Diphenylcyclobutane;2,4-Diphenyl-1-butene	HMDB0037942;HMDB0060811;HMDB0015217;HMDB0060813;HMDB0031821;HMDB0032563	9	Pilocarpine;Aminocarb;4-Dimethylamino-L-phenylalanine;cis-1,2-Diphenylcyclobutane;2,4-Diphenyl-1-butene;trans-1,2-Diphenylcyclobutane;Benzyl_nicotinate;Fenamic_acid;Salicylanilide	C07474;C11071;C18619;C14467;C14562;C15449;C12865;C13697;C18915
pos-M232T152	10140.1	18667.5	5047.84	8014.25	16547	7093.21	14329.6	12728.3	4637.12	11855.2	1303.93	3052.21	2074.37	672.606	1813.23	9559.01	0.377752	0.00709779	0.00699301	0.480225	0.380943	2.57826	0.0667824	down	232.172	2.53298	0	0	-	Unknown	-	-	-	-	0	-	-	0	-	-
pos-M233T144	1948.42	16698.9	1251.31	6474.59	1325.73	4796.82	1976.5	708.039	10118.5	10102.5	7381.54	12119.3	10756.6	12238.6	12178.1	8432.78	2.3686	0.00729946	0.0104118	0.480225	0.409631	2.83472	0.12755	up	233.092	2.39937	1	0	-	Unknown	-	-	-	-	23	Nalidixic Acid;Phenobarbital;1,3-Diphenyl-1-propanone;1,3-Diphenyl-2-propanone;Lactaroviolin;4-Hydroxypropofol;(S,Z)-Lyratol acetate;Hexylresorcinol;Neocnidilide;(Â±)-Myrtenyl acetate;Ethyl (2E,4E,7Z)-Decatrienoate;Ethyl (2E,4Z,7Z)-Decatrienoate;(2S,4R)-p-Mentha-1(7),5-dien-2-ol acetate;(S)-p-Mentha-1,8-dien-10-yl acetate;Perillyl acetate;(R)-2-Acetoxy-p-mentha-1,8-diene;Carvyl acetate;Menthadien…	HMDB0014917;HMDB0015305;HMDB0032041;HMDB0032561;HMDB0035896;HMDB0014018;HMDB0031840;HMDB0032567;HMDB0034450;HMDB0035126;HMDB0035375;HMDB0035376;HMDB0035801;HMDB0037018;HMDB0037231;HMDB0037389;HMDB0038046;HMDB0038292;HMDB0039685;HMDB0040439;HMDB0041497;HMDB0041610;HMDB0132986	9	Nalidixic_acid;Phenobarbital;Oxabetrinil;Lactaroviolin;p-Methoxystilbene;4-Hexyloxyphenol;Cnidilide;Neocnidilide;Robustine	C05079;C07434;C18878;C09696;C14679;C14305;C16937;C17002;C10736
pos-M234T143	1734.7	1494.83	1669.24	2509.04	1648.4	1956.82	2407.24	1222.4	10334.2	2852.3	1821.72	3509.69	3612.41	1997.24	3174.37	2279.27	2.02021	0.0224276	0.00699301	0.525794	0.380943	1.58963	0.274922	up	234.095	2.39021	0	0	-	Unknown	-	-	-	-	0	-	-	0	-	-
pos-M234T45_3	1913.45	3926.82	2034.06	2269.16	3778.45	2065.41	3041.79	2554.14	1034.23	2148.99	1434.56	1332.83	605.586	865.864	451.181	1744.64	0.445617	0.00168124	0.0010878	0.379424	0.248224	2.26471	0.165476	down	234.145	0.745633	1	0	-	Unknown	-	-	-	-	6	Lysyl-Serine;Seryllysine;Lysinoalanine;Prolyl-Threonine;Threoninyl-Proline;Sakacin P	HMDB0028960;HMDB0029044;HMDB0029447;HMDB0029027;HMDB0029069;HMDB0038239	2	Elaeokanine_C;gamma-Glutamyl-gamma-aminobutyraldehyde	C10592;C15700
pos-M235T52	8255.91	13484.5	4479.2	6442.19	16563.5	2126.42	17124.1	14507.1	2646.41	7998.3	2967.1	2554.03	3203.13	3765.43	2250.55	8434.16	0.407543	0.0224	0.0498834	0.525748	0.560118	1.94998	0.14773	down	235.092	0.871267	1	0	-	Unknown	-	-	-	-	7	Glutamylserine;gamma-Glutamylserine;L-beta-aspartyl-L-threonine ;Aspartyl-Threonine;Threoninyl-Aspartate;3,4-Methyleneazelaic acid;Lycoperdic acid	HMDB0028828;HMDB0029158;HMDB0011169;HMDB0028763;HMDB0029057;HMDB0059744;HMDB0030417	4	C20913;Ethylenediaminetriacetic_acid;7-Deoxyloganetin;2-(Hydroxymethyl)-3-(acetamidomethylene)succinate	C20913;C21396;C20790;C04690
pos-M238T55	4123.27	996.634	1887.53	1914.35	1372.69	1322.34	963.393	2504.66	14015.8	9644.74	15741.1	8386.55	13044.9	8910.46	14952.7	3169.37	5.82476	6.20244e-06	0.0003108	0.0636897	0.21637	3.58508	0.185196	up	238.074	0.91625	1	0	-	Unknown	-	-	-	-	2	Pyrimethanil;1-Propenyl 1-(1-propenylthio)propyl disulfide	HMDB0033135;HMDB0038967	2	Pyrimethanil;Thidiazuron	C11180;C18812
pos-M243T229	3014.74	1868.82	3760.04	2402.08	1614.76	886.623	2201.76	2985.75	13896.9	2857.29	10822.9	3299.38	4232.38	5343.59	1974.07	2356.24	2.39038	0.0321524	0.0498834	0.54716	0.560118	1.77465	0.0574506	up	243.195	3.81545	1	0	-	Unknown	-	-	-	-	3	3-Oxotetradecanoic acid;6-Ketomyristic acid;L-Menthyl (R,S)-3-hydroxybutyrate	HMDB0010730;HMDB0030982;HMDB0032370	3	Prometon;Terbumeton;Secbumeton	C14186;C18768;C19106
pos-M244T52	13182.1	29078.8	2478.61	7363.21	21161.6	3735.91	23346.5	15730.2	1933.94	12961	3264.19	2219.43	2620.84	5243.51	1944.43	7689.96	0.326312	0.0191513	0.0206682	0.518828	0.471102	2.22117	0.0964124	down	244.165	0.86075	1	0	-	Unknown	-	-	-	-	4	Lysyl-Proline;Prolyl-Lysine;Pentobarbital;Amobarbital	HMDB0028959;HMDB0029022;HMDB0014457;HMDB0015440	2	Pentobarbital;Amobarbital	C07422;C07536
pos-M245T315	10091.8	8703.69	2744.32	10733.1	5155.66	2048.38	19414.2	15054.4	3083.41	3152.58	1920.59	3056.94	2178.79	4976.39	5176.34	7078.58	0.414138	0.0446184	0.0829837	0.588521	0.607138	1.72069	0.13422	down	245.225	5.25131	0	0	-	Unknown	-	-	-	-	0	-	-	0	-	-
pos-M246T165	7097.81	3396.87	2181.91	1741.61	1905.12	9841.91	1204.67	3311.45	1382.2	1154.6	1462.72	1469.57	1725.6	1154.74	1564.08	921.251	0.353138	0.0144384	0.0029526	0.497089	0.307805	2.2969	0.184512	down	246.098	2.7573	1	0	-	Unknown	-	-	-	-	6	2-(2,3,5-trihydroxy-4-methoxyphenyl)propanoic acid;2-(2,3,6-trihydroxy-4-methoxyphenyl)propanoic acid;3-(2,3,4-trihydroxy-5-methoxyphenyl)propanoic acid;3-(2,4,5-trihydroxy-3-methoxyphenyl)propanoic acid;2-hydroxy-3,4,5-trimethoxybenzoic acid;6-hydroxy-2,3,4-trimethoxybenzoic acid	HMDB0125034;HMDB0125049;HMDB0125592;HMDB0125596;HMDB0141334;HMDB0142089	2	Debromohymenialdisine;2-Hydroxy-3-carboxy-6-oxo-7-methylocta-2,4-dienoate	C19897;C06581
pos-M246T315	1494.63	1568.13	993.916	615.969	909.585	755.741	3488.81	3683.48	545.367	772.446	445.793	767.915	479.61	881.712	670.641	1301.83	0.434138	0.0273747	0.0281274	0.539555	0.49499	1.74049	0.254323	down	246.229	5.2522	0	0	-	Unknown	-	-	-	-	0	-	-	0	-	-
pos-M246T399	1930.22	2442.04	897.351	1008.22	2217.76	1358.62	10451.6	7272.29	397.17	1439.33	1015.45	1069.26	653.693	1204.84	641.883	1736.45	0.295817	0.023995	0.0379176	0.52874	0.52333	2.01172	0.454032	down	246.229	6.64995	0	0	-	Unknown	-	-	-	-	0	-	-	0	-	-
pos-M247T115	30070	27808.7	4743.16	9059.57	56360.3	6062.95	39433.6	16097.1	7729.65	16265.2	5359.44	4771.48	6645.18	7008.04	6639.57	11399.9	0.347079	0.043594	0.130381	0.585506	0.648179	1.8471	0.248501	down	247.128	1.92355	1	0	-	Unknown	-	-	-	-	7	gamma-Glutamylvaline;L-beta-aspartyl-L-leucine ;Aspartyl-Isoleucine;Aspartyl-Leucine;Glutamylvaline;Isoleucyl-Aspartate;Leucyl-Aspartate	HMDB0011172;HMDB0011166;HMDB0028756;HMDB0028757;HMDB0028832;HMDB0028903;HMDB0028925	3	2,4-Bis(acetamido)-2,4,6-trideoxy-beta-L-altropyranose;2,4-Diacetamido-2,4,6-trideoxy-D-mannopyranose;N-Hydroxy-MeIQx	C19972;C20424;C20291
pos-M247T179	2714.64	2117.26	2699.55	5200.18	3192.48	3565.33	1831.59	1898.71	3236.76	2608.41	5003.26	3700.75	8549.59	7180.03	6381.74	10286.5	2.02186	0.00861499	0.014763	0.489006	0.43499	1.86649	0.151199	up	247.075	2.98065	1	1	5-Hydroxyindoleacetylglycine	Organic acids and derivatives	Carboxylic acids and derivatives	HMDB0004185	C05832	(map00380)Tryptophan metabolism	33	Floxuridine;5'-Deoxy-5-fluorouridine;(2E)-1-(3-hydroxyphenyl)-3-phenylprop-2-en-1-one;1-(2-hydroxyphenyl)-3-phenylprop-2-en-1-one;3-(3-hydroxyphenyl)-1-phenylprop-2-en-1-one;3-(4-hydroxyphenyl)-1-phenylprop-2-en-1-one;1-(4-hydroxyphenyl)-3-phenylprop-2-en-1-one;1-(3-hydroxyphenyl)-3-phenylprop-2-en-1-one;(2E)-1-(4-hydroxyphenyl)-3-phenylprop-2-en-1-one;(2E)-3-(3-hydroxyphenyl)-1-phenylprop-2-en-1…	HMDB0014467;HMDB0060406;HMDB0135404;HMDB0135599;HMDB0135600;HMDB0135602;HMDB0135603;HMDB0135604;HMDB0135607;HMDB0141385;HMDB0141386;HMDB0141387;HMDB0032584;HMDB0124910;HMDB0126246;HMDB0132980;HMDB0132982;HMDB0132984;HMDB0132985;HMDB0133263;HMDB0029867;HMDB0029872;HMDB0030150;HMDB0030197;HMDB0030681;HMDB0031469;HMDB0033778;HMDB0034991;HMDB0035224;HMDB0038604;HMDB0040218;HMDB0040225;HMDB0041411	18	5-Fluorodeoxyuridine;5'-Deoxy-5-fluorouridine;Flavanone;Isoflavanone;(2S)-Flavanone;2'-Hydroxychalcone;4-Hydroxychalcone;4'-Hydroxychalcone;1-Methoxy-2-hydroxyanthracene;Benzyl_(2R,3S)-2-methyl-3-hydroxybutanoate;Benzyl_(2S,3S)-2-methyl-3-hydroxybutanoate;Primin;beta-Asarone;Elemicin;Coronafacic_acid;Isoelemicin;2,4,5-Trimethoxy-1-allylbenzene;alpha-Asaron	C11736;C12739;C00766;C01927;C02099;C09321;C14231;C14232;C16208;C04561;C04562;C10390;C10430;C10451;C15765;C16975;C17821;C17846
pos-M247T216	1112.3	1505.03	5597.29	1832.45	1146.86	1383.62	2319.86	1210.43	22088.2	1427.16	10797.1	2470.08	9128.38	7600.81	2372.5	1151.73	3.54088	0.0469493	0.0379176	0.593716	0.52333	1.93956	0.0618392	up	247.189	3.60493	0	0	-	Unknown	-	-	-	-	0	-	-	0	-	-
pos-M247T430	12992.1	26369.8	3580.35	2812.4	6554.51	5680.91	48268.4	32449.5	884.715	9358.99	1434.91	3013.33	2202.45	5934.8	2861.55	12421.9	0.274769	0.0331489	0.0498834	0.549459	0.560118	2.25217	0.465874	down	247.241	7.17282	1	0	-	Unknown	-	-	-	-	0	-	-	1	Estrane	C19641
pos-M248T47	2440.4	4787.57	812.138	1376.82	3762.86	1083.74	2939.77	2306.55	1219.57	1953.8	734.304	842.584	808.767	981.232	760.038	2287.19	0.491417	0.0318934	0.0206682	0.54716	0.471102	1.69971	0.167942	down	248.159	0.790917	1	0	-	Unknown	-	-	-	-	4	Lysyl-Threonine;Threoninyl-Lysine;Hydroxyprolyl-Valine;Valyl-Hydroxyproline	HMDB0028961;HMDB0029066;HMDB0028876;HMDB0029128	0	-	-
pos-M250T144	5040	8177.38	7131.88	12399.3	1808.42	15151.8	12057	3407.97	18981.6	21382.9	13154.3	23492.9	22275.3	23196.2	24482.3	19395.2	2.55257	0.00298774	0.0003108	0.409062	0.21637	2.60211	0.0727225	up	250.118	2.39726	1	0	-	Unknown	-	-	-	-	2	Nalidixic Acid;Phenobarbital	HMDB0014917;HMDB0015305	6	Elaeokanine_C;Fluometuron;Parafluron;Nalidixic_acid;Phenobarbital;Oxabetrinil	C10592;C18853;C19089;C05079;C07434;C18878
pos-M250T168	1770.48	2513.15	5462.91	1992.94	4040.38	2963.77	2582.16	3493.16	12774.5	6278.73	6176.24	3865.19	5404.78	3392.54	9081.16	3124.48	2.01852	0.00966799	0.014763	0.495344	0.43499	1.78412	0.286352	up	250.145	2.79808	1	0	-	Unknown	-	-	-	-	5	2-Pentanamido-3-phenylpropanoic acid;3-[4-hydroxy-3-(3-methylbut-2-en-1-yl)phenyl]prop-2-enoic acid;Marindinin;Tetrahydrofurfuryl cinnamate;Pterosin E	HMDB0094646;HMDB0135874;HMDB0029504;HMDB0036189;HMDB0036605	7	Ruspolinone;1-(4-Methoxyphenyl)-3-(4-morpholinyl)-1-propanone;4-O-Dimethylallyl-L-tyrosine;Difenzoquat;Encecalin;Mexicanin_E;2-Oxo-10-methylthiodecanoic_acid	C10169;C15032;C20983;C18717;C09005;C09503;C17232
pos-M251T365	428.147	970.518	788.562	698.673	359.672	677.759	918.841	429.128	2474.53	1306.81	2609.84	611.15	1042.58	1168.05	1965.8	1434.46	2.39281	0.00193703	0.0029526	0.396065	0.307805	2.19065	0.320289	up	251.272	6.07798	0	0	-	Unknown	-	-	-	-	0	-	-	0	-	-
pos-M253T145	6374.91	2097.52	5906.15	9242.11	3412.33	9521.63	3295.77	3004.7	11287.2	10657.6	15740.8	12366.6	11710.3	8988.54	15415.1	2055.66	2.0586	0.0318995	0.0206682	0.54716	0.471102	1.80848	0.0679355	up	253.154	2.41696	1	0	-	Unknown	-	-	-	-	7	N-(4-aminobutyl)-3-(3,4-dihydroxyphenyl)propanimidic acid;Talbutal;Isoleucyl-Valine;Leucyl-Valine;Valyl-Isoleucine;Valyl-Leucine;Pandamarilactam 3x	HMDB0139534;HMDB0014451;HMDB0028920;HMDB0028942;HMDB0029130;HMDB0029131;HMDB0033610	1	Lophophorine	C09573
pos-M253T52	4103.94	9583.21	1098.15	2669.99	4725.92	1122.5	12481.2	6183.53	1105.75	5004.09	1290.26	1537.66	1565.11	1404.24	1015.8	2789.61	0.374389	0.0490676	0.130381	0.598075	0.648179	1.84699	0.122097	down	253.128	0.8715	1	0	-	Unknown	-	-	-	-	3	2,3-Butanediol glucoside;Histidinyl-Proline;Prolyl-Histidine	HMDB0040822;HMDB0028893;HMDB0029019	0	-	-
pos-M259T291	489.579	819.742	441.646	485.708	850.932	856.742	406.822	568.003	5254.3	785.976	1200.05	559.391	1151.45	1224.26	1704.66	482.611	2.51316	0.0412175	0.0498834	0.582786	0.560118	1.68048	0.211553	up	259.138	4.84355	1	0	-	Unknown	-	-	-	-	2	5-Methyldeoxycytidine;3'-Amino-3'-deoxythimidine	HMDB0002224;HMDB0060750	1	5-Methyl-2'-deoxycytidine	C03592
pos-M263T159	117781	376550	24027.1	35285.7	200773	38525.6	220223	228681	33623.7	86077.2	18684.8	20556.3	29838.9	35607.5	27528	104663	0.287137	0.0323111	0.0281274	0.54716	0.49499	2.20627	0.0628523	down	263.14	2.65048	1	0	-	Unknown	-	-	-	-	17	Phenylalanylproline;Prolylphenylalanine;Methohexital;5,8-Tetradecadienoic acid;Linalyl isobutyrate;Linalyl butyrate;Ethyl (2E,6Z)-dodecadienoate;alpha-Terpineol butanoate;Isobornyl isobutyrate;Terpinyl isobutyrate;Allyl undecylenate;2-Propenyl cyclohexanepentanoate;Bornyl butyrate;Neryl butyrate;Geranyl 2-methylpropanoate;Goshuyic acid;N-Phenylacetyl pyroglutamic acid	HMDB0011177;HMDB0011179;HMDB0014617;HMDB0000560;HMDB0030426;HMDB0030427;HMDB0031015;HMDB0032053;HMDB0032342;HMDB0032524;HMDB0036424;HMDB0037814;HMDB0038246;HMDB0038259;HMDB0038260;HMDB0039129;HMDB0059782	3	Methohexital;Physovenine;Dehydrofalcarinone	C07844;C09232;C08445
pos-M264T159	16330.9	41132	3240.25	6297.6	24752.5	9193.78	26232.2	29145.7	5834.29	15823.3	3437.72	5075.88	3297.61	5945.1	6876.75	14443.2	0.38851	0.0453613	0.0498834	0.590732	0.560118	1.9137	0.0604552	down	264.141	2.64968	1	0	-	Unknown	-	-	-	-	0	-	-	1	Dimepiperate	C14571
pos-M264T399	4375.39	10438	1985.82	1437.11	3682.44	3655.02	37323.9	19661.3	713.487	3740.76	1942.96	1483.18	899.028	2503.3	942.49	3732.67	0.193291	0.0201045	0.0379176	0.52006	0.52333	2.34948	0.484011	down	264.24	6.65119	0	0	-	Unknown	-	-	-	-	0	-	-	0	-	-
pos-M265T179	4100.4	5271.61	5679.68	16203.5	6337.09	6611.09	2628.43	3667.3	6512.78	6891.45	16847.4	7536.38	20788.8	19900.5	4235.6	23859.8	2.11039	0.0342198	0.014763	0.554603	0.43499	1.77751	0.10787	up	265.085	2.9866	1	1	1,4-Pentadien-3-one, 1,5-bis(2-hydroxyphenyl)-, (1E,4E)-	Unknown	Unknown	-	-	-	28	N-Acetylcystathionine;Aspartyl-Methionine;Methionyl-Aspartate;gamma-Glutamyl-S-methylcysteine;3-(4-hydroxyphenyl)-3,4-dihydro-2H-1-benzopyran-7-ol;3-phenyl-3,4-dihydro-2H-1-benzopyran-4,7-diol;1-(2,4-dihydroxyphenyl)-2-phenylpropan-1-one;1-(2,5-dihydroxyphenyl)-3-phenylpropan-1-one;1-(3,4-dihydroxyphenyl)-3-phenylpropan-1-one;3-(2-hydroxyphenyl)-1-(3-hydroxyphenyl)propan-1-one;1-(3,5-dihydroxyphe…	HMDB0002381;HMDB0028759;HMDB0028969;HMDB0031985;HMDB0130495;HMDB0130496;HMDB0130497;HMDB0135355;HMDB0135397;HMDB0135405;HMDB0135406;HMDB0135407;HMDB0135408;HMDB0135409;HMDB0135593;HMDB0135594;HMDB0135595;HMDB0135596;HMDB0135601;HMDB0002209;HMDB0014713;HMDB0029302;HMDB0035019;HMDB0036347;HMDB0037679;HMDB0039146;HMDB0040705;HMDB0059729	15	Fenoprofen;7,4'-Dihydroxyflavan;4,7-Dihydroxy-2-methoxy-9,10-dihydrophenanthrene;Hircinol;Dunnione;Lapachol;beta-Lapachone;4,5-Bisphenol-o-quinone;Equol;3-Methoxy-4',5-dihydroxy-trans-stilbene;(2R,3S,4S)-Leucoanthocyanidin;Butopyronoxyl;trans-12-Hydroxyjasmonic_acid;Forchlorfenuron;DCI	C06997;C09641;C10257;C10261;C10337;C10366;C10367;C13628;C14131;C20154;C21418;C19142;C21385;C18604;C11772
pos-M266T430	8335.21	16262.7	2752.05	1990.61	3720.55	3437.7	28501.4	20124	990.895	5193.94	1768.22	1845.48	1452.39	3775	2130.33	7073.81	0.284643	0.032943	0.0498834	0.549181	0.560118	2.10981	0.470552	down	266.254	7.17015	0	0	-	Unknown	-	-	-	-	0	-	-	0	-	-
pos-M268T321	2610.15	1788.13	10179.4	8817.35	1012.21	1482.99	3823.5	3041.57	860	708.615	786.212	1563.07	1711.69	1219.05	1256.43	1352.41	0.288731	0.0108873	0.00699301	0.497009	0.380943	2.56232	0.28133	down	268.234	5.34847	0	0	-	Unknown	-	-	-	-	0	-	-	0	-	-
pos-M270T375	4632.5	6967.25	4419.14	2185.68	1898.33	2145.73	29121	25813.7	1125.27	3063.18	685.618	1887.38	449.607	753.129	792.636	5984.66	0.190993	0.00981407	0.0104118	0.495667	0.409631	2.62857	0.417979	down	270.25	6.24587	0	0	-	Unknown	-	-	-	-	0	-	-	0	-	-
pos-M271T174_1	6926.29	1763.57	8291.08	4526.73	3394.74	3799.38	709.371	3269.98	1092.47	1924.23	2297.31	1609.11	2173.04	1513.68	2858.93	662.709	0.432405	0.04974	0.0281274	0.598992	0.49499	2.19918	0.283192	down	271.108	2.89477	1	0	-	Unknown	-	-	-	-	31	10,11-Dihydroxycarbamazepine;Methionyl-Valine;Valyl-Methionine;Pterosin O;6-[(3,4-Methylenedioxy)phenyl]-3,3-dimethyl-1-hexene;(Z)-8-Decene-4,6-diyn-1-yl 3-methylbutanoate;1(10),11-Eremophiladiene-2,9-dione;Alantolactone;Isoalantolactone;(S)-Bilobanone;Alloalantolactone;Furoeremophilone 1;alpha-Amylcinnamyl formate;Costunolide;Furanogermenone;Germacrone-13-al;Turmeronol B;Turmeronol A;1,3,11(13)-…	HMDB0060568;HMDB0028986;HMDB0029133;HMDB0030761;HMDB0030790;HMDB0031000;HMDB0035412;HMDB0035906;HMDB0035934;HMDB0036110;HMDB0036119;HMDB0036148;HMDB0036206;HMDB0036688;HMDB0036766;HMDB0036881;HMDB0037563;HMDB0037608;HMDB0039011;HMDB0040902;HMDB0040981;HMDB0041038;HMDB0041062;HMDB0134123;HMDB0134124;HMDB0134125;HMDB0134126;HMDB0134127;HMDB0134128;HMDB0134129;HMDB0134130	17	Dihydroxycarbazepine;Alantolactone;Costunolide;alpha-Cyclocostunolide;beta-Cyclocostunolide;Eremofrullanolide;Frullanolide;Glechomanolide;Isoalantolactone;Isovelleral;Pinguisone;Furanogermenone;3beta-Hydroxyatractylon;Atractylenolide_II;2-(4-Hydroxybenzyl)isoindole-1,3-dione;2-Acetamido-6H-dibenzo[b,d]pyran-6-one;N-(6-Oxo-6H-dibenzo[b,d]pyran-3-yl)acetamide	C07495;C09289;C09382;C09383;C09384;C09408;C09454;C09466;C09484;C09692;C09710;C17488;C17884;C17886;C14264;C14620;C14920
pos-M272T146	9538.93	21620.4	3524.21	8436.33	25557.9	6124.49	11314.8	12966.4	3312.92	8611.66	4396.66	4347.33	4245	4836.29	4803.63	11091.7	0.460674	0.0262038	0.0379176	0.537353	0.52333	1.74061	0.112375	down	272.159	2.42882	1	0	-	Unknown	-	-	-	-	5	Midodrine;L-Furosine;L-Pyridosine;Pyrraline;Aldosine	HMDB0014356;HMDB0029390;HMDB0029443;HMDB0033143;HMDB0037817	1	Midodrine	C07890
pos-M272T233	3063.8	7348.64	4821.92	1500.33	1213.31	2288.75	14756.4	2186.19	856.22	1815.48	1418.23	1681.52	1934.95	1073.13	1972.55	1645.61	0.333456	0.0334275	0.0281274	0.551184	0.49499	1.90177	0.219674	down	272.168	3.88793	1	0	-	Unknown	-	-	-	-	2	4-[(2-Methyl-3-furanyl)thio]-5-nonanone;2,6-Dimethyl-3-[(2-methyl-3-furanyl)thio]-4-heptanone	HMDB0037141;HMDB0037154	0	-	-
pos-M282T255	1134.16	1104.22	478.991	867.229	972.506	1826.29	1381.13	649.447	905.817	756.313	3511.15	1009.16	9216.98	9853.33	1236	7296.51	4.01537	0.0456391	0.130381	0.591692	0.648179	2.2862	0.189793	up	282.141	4.24458	1	0	-	Unknown	-	-	-	-	8	Glutaminylisoleucine;Glutaminylleucine;Hydroxyprolyl-Lysine;Isoleucyl-Glutamine;Isoleucyl-Gamma-glutamate;Leucyl-Glutamine;Leucyl-Gamma-glutamate;Lysyl-Hydroxyproline	HMDB0028800;HMDB0028801;HMDB0028868;HMDB0028905;HMDB0028921;HMDB0028927;HMDB0028943;HMDB0028952	1	Bluensidine	C17967
pos-M282T312	423.861	643.929	3590.89	4274.57	883.472	4025.96	1709.99	1378.41	3378.85	2548.1	4120	5293.33	6320.15	3487.85	5716.12	3741.46	2.04393	0.0164245	0.0379176	0.511194	0.52333	2.16195	0.149042	up	282.179	5.20223	0	0	-	Unknown	-	-	-	-	0	-	-	0	-	-
pos-M282T345	2576.99	3367.95	1074.9	618.701	1803.06	772.115	5520.35	5048.82	467.731	975.666	266.97	584.94	402.657	1291.27	865.53	3581.72	0.405934	0.0371494	0.0498834	0.564302	0.560118	2.07293	0.13798	down	282.375	5.75605	0	0	-	Unknown	-	-	-	-	0	-	-	0	-	-
pos-M283T453	1221.18	5470.09	1989.21	1497.13	4469.65	2019.07	5133.64	6056.78	931.829	1943.55	808.969	1123.45	1599.73	3526.4	1066.97	2618.77	0.488918	0.0391555	0.0379176	0.572041	0.52333	1.67836	0.256771	down	283.262	7.55475	1	0	-	Unknown	-	-	-	-	9	Oleic acid;Elaidic acid;Ethyl 9-hexadecenoate;(E)-13-Octadecenoic acid;cis-Vaccenic acid;Vaccenic acid;(Z)-13-Octadecenoic acid;7Z-octadecenoic acid;Octadec-9-enoic Acid	HMDB0000207;HMDB0000573;HMDB0059871;HMDB0062218;HMDB0240219;HMDB0003231;HMDB0041480;HMDB0062242;HMDB0062703	5	(9Z)-Octadecenoic_acid;(9E)-Octadecenoic_acid;(6Z)-Octadecenoic_acid;(11E)-Octadecenoic_acid;omega-Cycloheptylundecanoic_acid	C00712;C01712;C08363;C08367;C12103
pos-M286T154	12013	41782.9	5860.47	11194.2	24817.6	8522.89	17606.3	26358.2	5986.25	15280.7	6817.77	7109.29	6541.1	8358.04	3043.45	18643.8	0.484493	0.0423568	0.0649573	0.583073	0.585356	1.72423	0.151687	down	286.174	2.56795	0	0	-	Unknown	-	-	-	-	0	-	-	0	-	-
pos-M287T164	7545.48	1746.47	2338.67	7713.32	6094.26	2253.88	6726.4	4004.72	1785.93	1081.76	1479.35	1204.62	1142.33	5158.83	1700.47	4193.86	0.461887	0.0184487	0.014763	0.514006	0.43499	1.89471	0.313452	down	287.101	2.73112	1	0	-	Unknown	-	-	-	-	5	3',4'-Dihydrodiol;Phenytoin dihydrodiol;Acetyl-N-formyl-5-methoxykynurenamine;Alpha-N-Phenylacetyl-L-glutamine;di-Hydroxymelatonin	HMDB0013895;HMDB0060866;HMDB0004259;HMDB0006344;HMDB0061136	4	N-Glucosylnicotinate;Phenylacetylglutamine;Formyl-N-acetyl-5-methoxykynurenamine;Evoxanthidine	C03003;C04148;C05642;C10668
pos-M290T59	2533.17	5647.45	837.956	1815.28	2691.05	1087.83	2838.26	2853.79	917.272	3023.3	393.542	554.4	963.477	1337.36	640.675	2200.89	0.494018	0.033067	0.0649573	0.549181	0.585356	1.78988	0.332837	down	290.169	0.986425	1	0	-	Unknown	-	-	-	-	0	-	-	1	4'-Oxonebramine	C21258
pos-M291T159	7071.07	2746.37	5251.16	17402	7168.89	17090.4	1849.92	9190.41	27553.7	23373.9	19317.4	19171.7	19288.3	19702.7	22348.6	12576.9	2.4101	0.00516987	0.000621601	0.434125	0.21637	2.47653	0.0983145	up	291.17	2.64828	1	0	-	Unknown	-	-	-	-	11	Procaterol;7Z,10Z-Hexadecadienoic acid;Geranyl hexanoate;Linalyl hexanoate;(Z)-7-Hexadecen-1,16-olide;Isoambrettolide;D6-Ambrettolide;Geranyl 2-ethylbutyrate;Ethyl (Z,Z)-5,8-tetradecadienoate;(E,E)-Piperlonguminine;(2E)-Piperamide-C5:1	HMDB0015453;HMDB0000477;HMDB0029351;HMDB0030429;HMDB0031086;HMDB0032340;HMDB0037805;HMDB0038255;HMDB0039131;HMDB0030187;HMDB0038834	10	3-Methoxyestra-1,3,5(10),16-tetraene;4-[1-Ethyl-2-(4-methylphenyl)butyl]phenol;Hydnocarpic_acid;alpha-Erythroidine;beta-Erythroidine;Lunacrine;Norgalanthamine;(-)-8-Demethylmaritidine;Sanguinine;4'-O-Methylnorbelladine	C15107;C15217;C16795;C06531;C06532;C10711;C12173;C12180;C12232;C16702
pos-M300T169	1420.16	2199.54	2291	7995.71	3254.45	6085.43	3232.55	2154.53	11626	12296.3	12659.5	10388.5	10302.8	8333.13	15387	2709.16	2.92325	0.00116537	0.0018648	0.351959	0.279543	2.53741	0.0279597	up	300.127	2.82207	1	0	-	Unknown	-	-	-	-	7	Arabinopyranobiose;Xylobiose;Arabinofuranobiose;3-O-alpha-L-Arabinopyranosyl-L-arabinose;5-O-a-L-Arabinofuranosyl-L-arabinose;2-O-b-D-Xylopyranosyl-L-arabinose;5-O-beta-D-Xylopyranosyl-L-arabinose	HMDB0029619;HMDB0029894;HMDB0029918;HMDB0038855;HMDB0038880;HMDB0038881;HMDB0038882	3	Xylobiose;beta-L-Arabinofuranosyl-(1->2)-beta-L-arabinofuranose;alpha-1,5-L-Arabinobiose	C01630;C20568;C20570
pos-M302T163	13768.9	37190	18846.2	6033.07	33334.2	22983.3	20914.3	25391.7	6029.68	12545.3	14268	4257.1	6333.47	5402.05	20329.4	14126.4	0.466718	0.0161961	0.014763	0.511194	0.43499	1.87585	0.157445	down	302.15	2.71223	1	0	-	Unknown	-	-	-	-	9	Prolyl-Tryptophan;Tryptophyl-Proline;E-10-Hydroxynortriptyline;Doxepin;N-Desmethylvenlafaxine;Tramadol;Desvenlafaxine;Hydroxy-alpha-sanshool;O-Desmethylvenlafaxine	HMDB0029028;HMDB0029091;HMDB0013889;HMDB0015273;HMDB0013892;HMDB0014339;HMDB0015646;HMDB0029567;HMDB0060532	9	Febrifugine;Isofebrifugine;Doxepin;Tramadol;Annofoline;Fawcettimine;Dendrobine;Butacarb;Metominostrobin	C10677;C10698;C06971;C07153;C09851;C09864;C09943;C18949;C18559
pos-M310T140	12479.2	9429.83	1454.11	3632.84	1898.98	2805.15	9476.77	9942.84	1491.91	1097.88	900.461	1034	2733.33	1245.88	2076.98	857.065	0.22374	0.00280367	0.0029526	0.407808	0.307805	2.74845	0.0682733	down	310.058	2.3409	1	0	-	Unknown	-	-	-	-	1	Carotamine	HMDB0039955	0	-	-
pos-M310T142	26216.2	158482	3100.24	16809.6	198769	5592.48	44267	147009	3656.69	16081.7	5868.27	5662.4	5976.77	18164.3	4226.17	12422.2	0.120048	0.0344212	0.0829837	0.554603	0.607138	2.55584	0.0346905	down	310.175	2.36404	0	0	-	Unknown	-	-	-	-	0	-	-	0	-	-
pos-M310T443	1583.69	2765.84	1084.18	2677.23	3358.52	1772.75	3203.03	3675.61	1089.98	1009.53	1083.87	942.506	1632.67	1100.23	2011.37	714.147	0.476336	0.00237999	0.00699301	0.406908	0.380943	1.9887	0.196723	down	310.273	7.39098	1	0	-	Unknown	-	-	-	-	10	Dicyclomine;3b,17b-Dihydroxyetiocholane;3a,17a-Dihydroxy-5b-androstane;3b,17a-Dihydroxy-5a-androstane;5a-Androstane-3a,17a-diol;5a-Androstane-3b,17b-diol;Androstanediol;Etiocholanediol;Dihydroandrosterone;Androstan-3alpha,17beta-diol	HMDB0014942;HMDB0000369;HMDB0000383;HMDB0000412;HMDB0000458;HMDB0000493;HMDB0000495;HMDB0000551;HMDB0000554;HMDB0060437	12	Dicyclomine;16alpha-Hydroxysteroid;Hydroxysteroid;16beta-Hydroxysteroid;17beta-Hydroxysteroid;Steroid_hydroperoxide;Androstan-3alpha,17beta-diol;Androstanediol;Grevillol;5alpha-Androstan-3beta,17beta-diol;D-Homo-17a-oxa-5alpha-androstan-3beta-ol;5alpha-Androstane-11beta,17beta-diol	C06951;C01090;C02159;C03050;C03051;C03176;C03852;C07632;C10800;C12525;C14975;C15288
pos-M310T58_1	14478.3	12271.8	1997.86	10661.8	7945.32	3452.77	9800.18	27743.9	2238.19	1304.77	2039.96	1454.38	3228.03	1420.68	3280.96	1026.63	0.181021	0.000801033	0.0018648	0.316362	0.279543	3.17687	0.035172	down	310.058	0.9738	0	0	-	Unknown	-	-	-	-	0	-	-	0	-	-
pos-M310T58_2	7611.49	33562	1250.34	6396	47397.2	2750.49	12517.3	34133.4	2551.3	6236.15	3530.95	2050.24	2128.77	5618.24	937.29	4075.59	0.186299	0.0334946	0.0281274	0.551184	0.49499	2.31179	0.079328	down	310.175	0.962475	1	0	-	Unknown	-	-	-	-	4	Lysyl-Tyrosine;Tyrosyl-Lysine;Phenylbutyrylglutamine;Fusarochromanone	HMDB0028963;HMDB0029110;HMDB0011687;HMDB0033514	1	Isopropalin	C19063
pos-M311T141	3884.42	20359.4	1315.65	3743.41	24835.3	2133.48	6857.91	19251.3	2628.45	1783.69	3423.06	3238.27	2782.77	1869.09	2280.47	1835.86	0.240853	0.043236	0.0498834	0.584217	0.560118	2.01736	0.142432	down	311.176	2.35603	1	0	-	Unknown	-	-	-	-	4	5a-Androst-3-en-17-one ;5alpha-Androst-16-en-3-one;Koenimbine;Dehydronuciferine	HMDB0006046;HMDB0034406;HMDB0030210;HMDB0033737	6	Cupreine;Sarpagine;3-Oxo-delta4-steroid;3-Oxo-delta5-steroid;3-Oxo-delta1-steroid;Melosatin_B	C06530;C09239;C00619;C01034;C02941;C09222
pos-M311T179	28400.4	27830.7	37621.9	106019	2618.87	50812.7	20083.8	2436.39	42268.6	20205.6	96693.9	61480.8	155899	139366	25092.9	147600	2.49655	0.0478235	0.0649573	0.59515	0.585356	2.19712	0.0332702	up	311.092	2.99019	1	0	-	Unknown	-	-	-	-	3	6,11-Dihydroxy-2,2-dimethylpyrano[3,2-c]xanthen-7(2H)-one;Tetrazepam;{[1-(4-methoxyphenyl)-4-methylpentan-3-yl]oxy}sulfonic acid	HMDB0040357;HMDB0042029;HMDB0132970	4	6-Deoxyjacareubin;Croconazole;Procaine_hydrochloride;Sempervirine	C10059;C11096;C07894;C09240
pos-M312T233	5831.26	7959.96	3500.39	3790.85	2250.98	3073.8	9797.67	2415.73	2402.19	3493.65	2591.82	3017.69	665.292	1876.84	2876.2	2236.7	0.496118	0.0268075	0.0206682	0.539555	0.471102	1.7113	0.194804	down	312.16	3.87782	1	0	-	Unknown	-	-	-	-	15	(-)-Thebaine;Lansimide 3;(R)-Pronuciferine;Piperettine;Lansamide 4;N-[2-Methoxy-2-(4-methoxyphenyl)ethyl]cinnamide;Donepezil metabolite M4;Hyoscyamine;Atropine;Dihydroferuperine;Heptanoylcarnitine;5-[(E)-2-(4-hydroxyphenyl)ethenyl]-2-[(1E)-3-methylbuta-1,3-dien-1-yl]benzene-1,3-diol;(1E)-7-(4-hydroxyphenyl)-1-phenylhept-1-ene-3,5-dione;(E)-1-[4-Hydroxy-3-(3-methyl-1,3-butadienyl)phenyl]-2-(3,5-di…	HMDB0029378;HMDB0029858;HMDB0030344;HMDB0034371;HMDB0034592;HMDB0039632;HMDB0013960;HMDB0014568;HMDB0014712;HMDB0040700;HMDB0013238;HMDB0128993;HMDB0141084;HMDB0033331;HMDB0041305	14	Thebaine;Isothebaine;(+)-Pronuciferine;Nalorphine;Atropine;L-Hyoscyamine;Mesembrine;Knightinol;Littorine;Lycoramine;cis-1,3,4,6,7,11b-Hexahydro-9-methoxy-2H-benzo[a]quinolizine-3-carboxylic_acid_ethyl_ester;3-Ethyl-1,3,4,6,7,11b-hexahydro-9,10-dimethoxy-2H-benzo[a]quinolizin-2-one;trans-1,3,4,6,7,11b-Hexahydro-9-methoxy-2H-benzo[a]quinolizine-3-carboxylic_acid_ethyl_ester;(2-Butylbenzofuran-3-yl)…	C06173;C09550;C09611;C11787;C01479;C02046;C09224;C10859;C10860;C12233;C14884;C14908;C15081;C15049
pos-M315T368	5541.65	4593.47	4036.79	8513.36	2649.98	4448.57	5654.64	5625.96	24534.4	10601.9	52575.2	8807.59	38160.7	5863.63	11485.6	5677.76	3.84047	0.00834999	0.000621601	0.485157	0.21637	2.3085	0.372833	up	315.289	6.13535	1	0	-	Unknown	-	-	-	-	1	3-hydroxypristanic acid	HMDB0061651	0	-	-
pos-M316T248	3116.42	10259	4795.73	4642.07	1098.75	2432.33	24256.3	2640.59	1844.36	3075.91	364.297	4728.57	1304.96	2462.56	1541.94	1042.29	0.307373	0.0419813	0.0498834	0.583073	0.560118	2.01831	0.130906	down	316.193	4.14025	1	0	-	Unknown	-	-	-	-	7	Mitiglinide;(E)-Piperolein A;1,7-bis(4-hydroxyphenyl)heptan-3-one;Gravelliferone;5-Hydroxy-7-(4-hydroxyphenyl)-1-phenyl-3-heptanone;Auraptene;4-(3-Hydroxy-7-phenyl-6-heptenyl)-1,2-benzenediol	HMDB0015382;HMDB0030185;HMDB0138216;HMDB0030729;HMDB0033711;HMDB0034054;HMDB0041089	4	Belladine;Ostruthin;Glepidotin_C;Doisynoestrol	C08518;C09281;C10259;C15453
pos-M317T292	5011.38	6456.08	3829.33	2371.62	8044.42	5335.74	10443.1	2759.12	67948.1	6655.77	61652.7	4224.64	17892.6	11310.6	24151.9	6818.76	4.53449	0.0169512	0.014763	0.511194	0.43499	2.41129	0.0799322	up	317.267	4.87244	1	0	-	Unknown	-	-	-	-	8	MG(0:0/i-15:0/0:0);MG(0:0/a-15:0/0:0)[rac];MG(a-15:0/0:0/0:0)[rac];MG(i-15:0/0:0/0:0);MG(0:0/15:0/0:0);MG(15:0/0:0/0:0);(+)-15,16-Dihydroxyoctadecanoic acid;(9S,10S)-9,10-dihydroxyoctadecanoate	HMDB0072849;HMDB0072862;HMDB0072865;HMDB0072878;HMDB0011532;HMDB0011563;HMDB0031008;HMDB0059633	3	(9R,10R)-Dihydroxyoctadecanoic_acid;(9S,10S)-9,10-Dihydroxyoctadecanoate;9,10-Dihydroxystearate	C08314;C15988;C19622
pos-M317T340	3902.02	1265.31	3098.4	6577.52	1046.58	5728.56	7459.08	1319.11	6537.45	2677.05	6734.45	13341.8	15283.2	2824.34	10566.5	6662.17	2.12612	0.0381161	0.0649573	0.568782	0.585356	1.84538	0.182949	up	317.21	5.66464	1	0	-	Unknown	-	-	-	-	49	2-Methoxyestradiol-3-methylether;15-Deoxy-d-12,14-PGJ2;6b-Hydroxymethandienone;4-Hydroxyretinoic acid;all-trans-5,6-Epoxyretinoic acid;all-trans-18-Hydroxyretinoic acid;Phytocassane E;(4Z,9a)-9-(3-Methyl-2-butenoyloxy)-4,10(14)-oplopadien-3-one;(4Z,9a)-9-Angeloyloxy-4,10(14)-oplopadien-3-one;Yucalexin B9;Cafestol;Furanojaponin;ent-17-Oxo-15-kauren-19-oic acid;ent-7-Oxo-8(14),15-pimaradien-19-oic …	HMDB0000344;HMDB0005079;HMDB0005832;HMDB0006254;HMDB0012451;HMDB0012452;HMDB0031773;HMDB0034630;HMDB0034631;HMDB0034691;HMDB0035710;HMDB0036147;HMDB0036725;HMDB0036747;HMDB0036750;HMDB0036762;HMDB0036812;HMDB0037233;HMDB0038885;HMDB0039442;HMDB0039484;HMDB0041056;HMDB0041057;HMDB0060093;HMDB0061095;HMDB0004668;HMDB0004669;HMDB0010200;HMDB0010203;HMDB0010206;HMDB0010220;HMDB0010224;HMDB0011108;HMD…	30	Gibberellin_A12_aldehyde;Cafestol;Pisiferic_acid;Royleanone;Taxodone;Petasin;Cinerin_I;Mytatrienediol;17beta-Hydroxy-17-methylandrost-4-ene-3,11-dione;15-Deoxy-delta-12,14-PGJ2;11alpha,17beta-Dihydroxy-17alpha-methylandrosta-1,4-dien-3-one;2,17beta-Dihydroxy-17-methylandrosta-1,4-dien-3-one;9beta,11beta-Epoxy-17beta-hydroxy-17-methylandrost-4-en-3-one;17beta-Hydroxyestr-5(10)-en-3-one_acetate;11b…	C06093;C09066;C09163;C09182;C09196;C09706;C09845;C14242;C14615;C14717;C14887;C15126;C15192;C15282;C15287;C16677;C16679;C16680;C18016;C04594;C04780;C13798;C14765;C14766;C16316;C16326;C16342;C16346;C19613;C19827
pos-M318T264	2742.4	10422.2	4106.75	1349.71	2115.4	5247.81	7899.78	6882.17	1879.87	3233.88	1072.99	3616.47	2007.71	3185.61	2032.55	1527.74	0.455201	0.0412569	0.0498834	0.582786	0.560118	1.62631	0.25236	down	318.239	4.40587	0	0	-	Unknown	-	-	-	-	0	-	-	0	-	-
pos-M318T265	3326.97	10040	3309.38	2370.14	1839.78	3173.78	7482.73	6951.7	2333.49	3090.02	674.68	3180.39	2307.62	1964.81	2272.9	1563.92	0.451697	0.0207987	0.014763	0.520111	0.43499	1.79356	0.135189	down	318.209	4.41781	1	0	-	Unknown	-	-	-	-	2	Nateglinide;Tetrabenazine	HMDB0014869;HMDB0015592	3	Tetrabenazine;Protoemetine;Nateglinide	C11168;C11816;C12508
pos-M318T291	770.913	2103.31	1110.97	442.092	1873.34	1150.06	1123.56	550.201	9916.81	1542.21	6168.73	1049.02	3889.7	2552.9	4190.62	1530.74	3.38001	0.00649322	0.014763	0.469547	0.43499	2.40195	0.273191	up	318.271	4.84538	0	0	-	Unknown	-	-	-	-	0	-	-	0	-	-
pos-M319T358	5119.77	2178.22	17266.2	22883.1	2111.56	12298.9	7870.62	3034.73	16515.9	6148.09	20277.9	32856	55688.9	5865.19	26153.4	11202.9	2.40105	0.0418391	0.0649573	0.583073	0.585356	2.04762	0.255566	up	319.226	5.96777	1	0	-	Unknown	-	-	-	-	48	Leukotriene A4;5-HEPE;Oxymesterone;12-HEPE;14,15-EpETE;15-HEPE;15-KETE;17,18-EpETE;5-KETE;11R-HEPE;18R-HEPE;12-KETE;Methyl [8]-Shogaol;(ent-7alpha)-7-Hydroxy-8(14),15-pimaradien-19-oic acid;Galanal A;Ineketone;Steviol;Yucalexin B20;Yucalexin B22;ent-17-Hydroxy-15-kauren-19-oic acid;Yucalexin P17;Yucalexin A19;Aframodial;(ent-15beta)-15-Hydroxy-19-trachylobanoic acid;Grandiflorolic acid;Galanolact…	HMDB0001337;HMDB0005081;HMDB0006027;HMDB0010202;HMDB0010205;HMDB0010209;HMDB0010210;HMDB0010212;HMDB0010217;HMDB0012534;HMDB0012611;HMDB0013633;HMDB0030101;HMDB0035116;HMDB0035311;HMDB0036698;HMDB0036706;HMDB0036712;HMDB0036713;HMDB0036724;HMDB0036752;HMDB0036776;HMDB0036806;HMDB0036839;HMDB0036930;HMDB0037523;HMDB0038521;HMDB0039012;HMDB0039716;HMDB0041058;HMDB0060053;HMDB0061114;HMDB0062222;HMD…	30	Leukotriene_A4;4,5-Leukotriene_A4;15-OxoETE;Cyathin_A3;Ineketone;ent-7alpha-Hydroxykaur-16-en-19-oic_acid;17R,18S-Epoxy-5Z,8Z,11Z,14Z-icosatetraenoic_acid;11alpha,17beta-Dihydroxy-17-methylandrost-4-en-3-one;4,5alpha-Dihydro-2-(hydroxymethylene)testosterone;Oranabol;11beta,17beta-Dihydroxy-17-methylandrost-4-en-3-one;5-OxoETE;12-OxoETE;7alpha,17beta-Dihydroxy-17alpha-methylandrost-4-en-3-one;17be…	C00909;C02645;C04577;C09079;C09110;C11875;C13843;C14555;C14628;C14665;C14683;C14732;C14807;C14891;C14929;C14945;C14980;C15354;C15434;C17498;C17956;C18177;C20212;C08318;C08368;C14762;C14767;C14825;C14826;C19617
pos-M323T53	1498.99	883.21	620.23	1047.17	1515.17	1513.4	1759.54	1635.13	2736.45	1717.3	4974.07	1342.35	3411.64	2972.69	3921.81	1734.94	2.17813	0.00314135	0.00699301	0.414791	0.380943	2.08324	0.385849	up	323.094	0.879125	1	0	-	Unknown	-	-	-	-	14	4-(3,4-Dihydroxyphenyl)-2,3-dihydro-2,3-dihydroxy-1H-phenalen-1-one;[1-(4-methoxyphenyl)-3-phenylpropoxy]sulfonic acid;Lepidimoic acid;{[3-hydroxy-2-(phenylmethylidene)heptyl]oxy}sulfonic acid;{[1-hydroxy-2-(phenylmethylidene)heptan-3-yl]oxy}sulfonic acid;{3-[(1Z)-3-hydroxy-2-pentylprop-1-en-1-yl]phenyl}oxidanesulfonic acid;{[(2Z)-2-[(3-hydroxyphenyl)methylidene]heptyl]oxy}sulfonic acid;{4-[(1Z)-…	HMDB0037110;HMDB0135641;HMDB0041096;HMDB0126525;HMDB0126526;HMDB0126528;HMDB0126529;HMDB0126531;HMDB0126532;HMDB0126535;HMDB0126536;HMDB0126540;HMDB0126543;HMDB0126544	4	Decarboxytetracenomycin_F1;Tetrangomycin;11-Deoxylandomycinone;Dinitramine	C12374;C12396;C18682;C18785
pos-M325T267	10261.5	1586.07	7944.8	8236.35	3132.72	2613.99	3990.53	1610.32	879.773	1841.08	1979.04	2343.81	2481.4	1550.66	3178.58	1809.3	0.407953	0.0315183	0.0649573	0.54716	0.585356	2.21232	0.0582566	down	325.235	4.45663	1	0	-	Unknown	-	-	-	-	5	1-Acetoxy-2-hydroxy-16-heptadecyn-4-one;MG(0:0/i-14:0/0:0);MG(i-14:0/0:0/0:0);MG(0:0/14:0/0:0);MG(14:0/0:0/0:0)	HMDB0031007;HMDB0072853;HMDB0072867;HMDB0011530;HMDB0011561	2	Decylubiquinol;Dihydromonacolin_L_acid	C15495;C20851
pos-M328T154	2423.7	1233.76	3897.85	13448	3812.29	3421.74	1343.62	2029.72	8561.13	3275.73	19664	5551.14	14662.5	8668.22	2831.3	12209.9	2.38603	0.0180628	0.0379176	0.511977	0.52333	2.09187	0.062621	up	328.118	2.56365	1	0	-	Unknown	-	-	-	-	8	N-(4-Hydroxycinnamoyl)tyrosine;Loxapine;desethylamodiaquine;Zanthodioline;Zaleplon;3-Methylglutarylcarnitine;O-Adipoylcarnitine;6,11-Dihydroxy-2,2-dimethylpyrano[3,2-c]xanthen-7(2H)-one	HMDB0039502;HMDB0014552;HMDB0060977;HMDB0031929;HMDB0015097;HMDB0000552;HMDB0061677;HMDB0040357	5	Terrestriamide;Loxapine;Zaleplon;6-Deoxyjacareubin;Croconazole	C17839;C07104;C07484;C10059;C11096
pos-M330T163	11560.3	34679	4988.9	5407.21	9865.33	5031.58	16742	14100.2	4181.35	13176.6	1162.99	3214.53	4133.61	4169.9	2205.1	9380.47	0.406591	0.02238	0.0104118	0.525748	0.409631	2.0573	0.0237438	down	330.237	2.71605	1	0	-	Unknown	-	-	-	-	1	Oseltamivir	HMDB0014343	1	Oseltamivir	C08092
pos-M330T240	4425.85	12124	6858.08	4927.35	18431.5	14963.4	6734.14	11458.8	2791.45	8813.54	2146.93	6420.27	5074.79	5221.37	2914.21	4224.58	0.470542	0.0111792	0.0206682	0.497009	0.471102	1.888	0.0239125	down	330.299	3.99878	1	0	-	Unknown	-	-	-	-	2	Dihydroceramide;Palmitoyl Serinol	HMDB0006752;HMDB0013654	0	-	-
pos-M332T149	14797.5	42388.4	3465.83	8295.41	17615.2	5683.28	19078.8	22141	3971.24	20168	2999.42	3534.7	4054.52	7990.89	1711.48	9977.17	0.407652	0.0355549	0.0649573	0.55746	0.585356	2.01419	0.0472498	down	332.216	2.48735	1	0	-	Unknown	-	-	-	-	2	Marimastat;Pergolide	HMDB0014924;HMDB0015317	1	Pergolide	C07425
pos-M332T58	4103.85	9821.19	1399.89	3074.26	3673.19	1726.53	6409.61	5456.74	1591.46	4502.56	1831.25	931.942	1463.24	2323.57	1714.86	3081.67	0.489006	0.0424325	0.0829837	0.583073	0.607138	1.64403	0.166412	down	332.18	0.973717	0	0	-	Unknown	-	-	-	-	0	-	-	0	-	-
pos-M339T113	682.137	511.135	567.959	13241.7	611.637	2622.56	634.858	432.056	3234.17	9185.54	5292.43	8976.8	12672.3	5369.91	8731.6	1602.32	2.85251	0.00377356	0.014763	0.434125	0.43499	3.02999	0.0318528	up	339.202	1.89163	0	0	-	Unknown	-	-	-	-	0	-	-	0	-	-
pos-M343T181	3041.56	3353.19	3856.29	1511.37	2576.78	3710.74	1513.21	679.02	1117.95	776.469	1255.39	961.267	1090.95	1302.23	690.251	2346.71	0.471353	0.018618	0.0206682	0.51406	0.471102	1.83431	0.318264	down	343.082	3.011	1	0	-	Unknown	-	-	-	-	17	15,17-dihydroxy-11-methoxy-6,8,20-trioxapentacyclo[10.8.0.0Â²,â¹.0Â³,â·.0Â¹â´,Â¹â¹]icosa-1(12),2(9),10,14,16,18-hexaen-13-one;15,16-dihydroxy-11-methoxy-6,8,20-trioxapentacyclo[10.8.0.0Â²,â¹.0Â³,â·.0Â¹â´,Â¹â¹]icosa-1(12),2(9),10,14(19),15,17-hexaen-13-one;5,15-dihydroxy-11-methoxy-6,8,20-trioxapentacyclo[10.8.0.0Â²,â¹.0Â³,â·.0Â¹â´,Â¹â¹]icosa-1(12),2(9),10,14,16,18-hexaen-13-one;5-(4,7…	HMDB0128881;HMDB0128882;HMDB0140693;HMDB0125015;HMDB0125016;HMDB0125018;HMDB0125019;HMDB0128216;HMDB0129343;HMDB0129352;HMDB0129358;HMDB0130179;HMDB0130331;HMDB0133840;HMDB0029292;HMDB0029293;HMDB0041295	5	4-Coumaroylshikimate;alpha-Naphthyl-beta-D-glucuronide;DHKred-OH;Coptisine;Ceceline	C02947;C11586;C18358;C16938;C09130
pos-M344T168	12938.9	53009	6192.35	8075.3	11521.1	7072.33	17350.4	16719.4	7913.93	14541.2	3913.29	6874.19	5294.91	4558.63	5413.25	11035.3	0.448114	0.0442676	0.0281274	0.587669	0.49499	1.64244	0.0543399	down	344.252	2.80637	0	0	-	Unknown	-	-	-	-	0	-	-	0	-	-
pos-M345T168	2650.73	8631.82	1453.54	1649.71	2267.93	637.633	3405.45	3170.52	1347.55	2816.26	568.185	794.07	772.885	760.143	411.699	2386.46	0.413002	0.0337448	0.0498834	0.552778	0.560118	1.89875	0.0997386	down	345.255	2.80618	1	0	-	Unknown	-	-	-	-	6	16b-Hydroxystanozolol;4b-Hydroxystanozolol;3'-Hydroxystanozolol ;2-Heptadecylfuran;Butorphanol;Norelgestromin	HMDB0003166;HMDB0003318;HMDB0006001;HMDB0033608;HMDB0014749;HMDB0015658	2	Butorphanol;17-Methylandrosta-2,4-dieno[2,3-d]isoxazol-17beta-ol	C06863;C15177
pos-M346T155	6517.53	15981.5	1961.71	3330.64	5450.07	2712.6	8191.19	9199.4	1781.69	8539.47	1180.68	2169.02	2532.64	2496.83	2360.02	3954.84	0.468936	0.0414543	0.0498834	0.583073	0.560118	1.76567	0.0990557	down	346.231	2.57992	0	0	-	Unknown	-	-	-	-	0	-	-	0	-	-
pos-M346T179	6518.38	5818.63	10073.4	14604.8	8917.62	10750.4	6293.63	4640.66	10080.6	12589	18529.6	9882.64	22815.2	28620.6	8251.63	36682.9	2.18068	0.0105394	0.0206682	0.495667	0.471102	1.97178	0.0308813	up	346.129	2.97931	1	0	-	Unknown	-	-	-	-	25	7-hydroxy-5,6-dimethoxy-2-(4-methoxyphenyl)-4H-chromen-4-one;6-hydroxy-5,7-dimethoxy-2-(4-methoxyphenyl)-4H-chromen-4-one;2-(4-hydroxyphenyl)-5,6,7-trimethoxy-4H-chromen-4-one;5-hydroxy-3-(4-hydroxy-3-methoxyphenyl)-7-methoxy-8-methyl-4H-chromen-4-one;3-(3,4-dimethoxyphenyl)-6-hydroxy-7-methoxy-4H-chromen-4-one;3-(3,4-dimethoxyphenyl)-8-hydroxy-7-methoxy-4H-chromen-4-one;3-(3,4-dimethoxyphenyl)-5…	HMDB0128575;HMDB0128576;HMDB0128578;HMDB0129574;HMDB0130360;HMDB0130363;HMDB0130364;HMDB0140447;HMDB0140448;HMDB0140451;HMDB0029677;HMDB0030596;HMDB0030727;HMDB0030834;HMDB0033169;HMDB0033318;HMDB0034109;HMDB0034186;HMDB0037458;HMDB0039601;HMDB0040303;HMDB0040719;HMDB0040935;HMDB0041544;HMDB0128577	6	Betagarin;6-Hydroxy-2-(4-methoxyphenyl)-5,7-dimethoxy-4H-1-benzopyran-4-one;2-(4-Hydroxyphenyl)-5,6,7-trimethoxy-4H-1-benzopyran-4-one;7-Hydroxy-2',4',5'-trimethoxyisoflavone;9-Demethylmunduserone;Ophiopogonanone_A	C09479;C14985;C14986;C16188;C16189;C17475
pos-M348T197	7038.24	42682.7	6306.87	5760.06	3481.32	4939.54	16838.3	8851.44	4431.1	6050.59	4801.37	5440.06	2493.53	4377.87	4158.05	1009.28	0.34163	0.0307957	0.014763	0.544253	0.43499	1.9804	0.0821683	down	348.184	3.28739	1	0	-	Unknown	-	-	-	-	16	6-(1-hydroxy-2-methylbut-3-en-2-yl)-2-(2-hydroxypropan-2-yl)-2H,3H,7H-furo[3,2-g]chromen-7-one;2-(1,2-dihydroxypropan-2-yl)-6-(2-methylbut-3-en-2-yl)-2H,3H,7H-furo[3,2-g]chromen-7-one;3-hydroxy-2-(2-hydroxypropan-2-yl)-6-(2-methylbut-3-en-2-yl)-2H,3H,7H-furo[3,2-g]chromen-7-one;2-(2-hydroxypropan-2-yl)-6-[2-(oxiran-2-yl)propan-2-yl]-2H,3H,7H-furo[3,2-g]chromen-7-one;Gibberellin A105;Gibberellin A…	HMDB0130293;HMDB0130294;HMDB0130295;HMDB0130296;HMDB0031076;HMDB0031095;HMDB0033538;HMDB0034989;HMDB0035879;HMDB0038015;HMDB0039240;HMDB0041350;HMDB0060577;HMDB0060631;HMDB0060718;HMDB0060802	6	4,4-Disubstituted_cyclohexenone;Podolide;Gibberellin_A51-catabolite;Gibberellin_A7;Gibberellin_A5;5-Deoxystrigol	C12262;C09173;C11854;C11867;C11871;C18037
pos-M354T302	878.853	2314.43	545.066	594.654	1315.51	698.542	3156.61	2257.17	375.837	696.875	342.13	690.153	721.746	703.349	448.814	1564.64	0.471357	0.0448241	0.0829837	0.58972	0.607138	1.68456	0.33431	down	354.298	5.04037	1	0	-	Unknown	-	-	-	-	8	Pregnanetriol;3-Methyl-5-pentyl-2-furanundecanoic acid;Isolinderanolide;3,4-Dimethyl-5-pentyl-2-furandecanoic acid;5-Butyl-3,4-dimethyl-2-furanundecanoic acid;3,4-Dimethyl-5-propyl-2-furandodecanoic acid;3-â€‹Methyl-â€‹5-â€‹propyl-2-â€‹furantridecanoic acid;5-Hexyl-3,4-dimethyl-2-furannonanoic acid	HMDB0006070;HMDB0031005;HMDB0038105;HMDB0112067;HMDB0112072;HMDB0112076;HMDB0112079;HMDB0112101	2	5beta-Pregnane-3alpha,17alpha,20alpha-triol;2alpha-(Hydroxymethyl)-17-methyl-5alpha-androstane-3beta,17beta-diol	C14680;C14977
pos-M354T346	2484.14	3427.21	2159.2	4075.03	2027.28	3436.66	14170.9	5524.83	1831.01	3050.91	1464.28	1897.95	2416.54	1677.13	2440.94	3189.55	0.481656	0.0481148	0.0206682	0.596339	0.471102	1.45838	0.323473	down	354.269	5.75848	1	0	-	Unknown	-	-	-	-	1	Isopropamide	HMDB0015562	1	Isopropamide	C07055
pos-M355T256	1432.36	334.052	233.873	104.385	6995.08	924.25	459.945	844.896	18601	549.089	4783.15	9206.87	5691.06	1752.06	661.387	1298.79	3.75532	0.0365719	0.0498834	0.564302	0.560118	2.59743	0.0387727	up	355.367	4.2641	0	0	-	Unknown	-	-	-	-	0	-	-	0	-	-
pos-M358T364	1178.45	4746.41	2996.63	3720.12	3513.85	5831.24	5392.9	4861.29	13643.3	6762.13	13889.8	2845.17	6524.38	7420.75	10656	8269.97	2.17151	0.00948491	0.00699301	0.495344	0.380943	2.02599	0.331692	up	358.329	6.06869	1	0	-	Unknown	-	-	-	-	1	Polyoxyethylene (600) monoricinoleate	HMDB0032476	1	Glycidyl_stearate	C19427
pos-M362T153	12000.7	12153.1	4781.78	7848.35	22011	3727.87	7990.14	8358.55	2454.2	2185.46	2919.16	5482.06	6367.66	2815.58	6553.61	9849.99	0.489755	0.0226017	0.0281274	0.527466	0.49499	1.7473	0.171879	down	362.19	2.55448	0	0	-	Unknown	-	-	-	-	0	-	-	0	-	-
pos-M363T206	5961.95	5602.83	3440.2	1485.49	1287.47	1949.66	6712.1	2525.29	808.763	1992.37	1121.59	1869.14	1005.23	1130.77	729.883	1669.91	0.356557	0.00520021	0.00699301	0.434125	0.380943	2.21728	0.159333	down	363.299	3.42857	1	0	-	Unknown	-	-	-	-	1	Eicosapentaenoyl Ethanolamide	HMDB0013649	1	Himbacine	C10598
pos-M367T165	6807.96	8547.89	1216.09	2690.3	1084.69	1132.33	4514.47	1125.58	650.849	852.625	444.837	621.785	636.528	1047.93	574.307	586.416	0.199683	0.0034606	0.0001554	0.423381	0.21637	2.77246	0.164248	down	367.256	2.74877	0	0	-	Unknown	-	-	-	-	0	-	-	0	-	-
pos-M369T272	1502.42	456.952	626.399	631.45	8016.43	846.574	594.917	1222.8	21784.7	947.117	6021.01	12171	6097.83	2544.54	3117.67	769.934	3.84616	0.0243941	0.0281274	0.53142	0.49499	2.42219	0.0587203	up	369.382	4.52683	0	0	-	Unknown	-	-	-	-	0	-	-	0	-	-
pos-M370T272	601.151	337.271	366.291	280.711	2190.26	524.542	377.203	647.622	5590.15	634.874	1382.11	3244.52	1810.18	1059.67	943.087	677.696	2.88115	0.0126413	0.00699301	0.497009	0.380943	2.28845	0.0771476	up	370.385	4.5323	0	0	-	Unknown	-	-	-	-	0	-	-	0	-	-
pos-M379T201	144314	156955	40306.2	39155.8	49172.9	25065.3	272428	50625.9	29967.2	26939.9	13828	42498.5	8251.36	32441.4	14159.7	37545.7	0.2643	0.00806968	0.00699301	0.485157	0.380943	2.37234	0.030015	down	379.296	3.34677	1	0	-	Unknown	-	-	-	-	8	Behenic acid;6-Hydroxy-8-docosanone;8-Hydroxy-6-docosanone;5-Hydroxy-7-docosanone;4-Hydroxy-6-docosanone;Butyl octadecanoate;3-Oxohexadecanoic acid glycerides;N-Arachidonoyl glycine	HMDB0000944;HMDB0035651;HMDB0035655;HMDB0035660;HMDB0035667;HMDB0040290;HMDB0039849;HMDB0005096	1	Docosanoic_acid	C08281
pos-M380T201	25641.9	28010.8	7876.52	7791.66	10227.1	5904.86	47733.6	10350.4	6023.44	6199.35	3705.76	8677.64	1838.48	7364.71	3554.6	7482.37	0.312438	0.00885144	0.00699301	0.492634	0.380943	2.21762	0.0234482	down	380.297	3.34673	1	0	-	Unknown	-	-	-	-	0	-	-	1	3-(2,4-Cyclopentadien-1-ylidene)pregn-4-en-20-one	C14968
pos-M381T192	45974.4	45345.3	32901.9	11238	13510.3	9043.13	40977.6	27614.7	4317.7	5947.96	3352.2	14085.5	2276.62	5525.13	9827.43	23494.7	0.303732	0.00308493	0.00699301	0.414086	0.380943	2.63895	0.0178645	down	381.31	3.19433	1	0	-	Unknown	-	-	-	-	4	Leukotriene B4 dimethylamide;20-HETE ethanolamide;(Â±)11(12)-EET Ethanolamide;(Â±)8(9)-EET Ethanolamide	HMDB0005085;HMDB0013630;HMDB0013652;HMDB0013659	1	Ophiobolin_F	C16818
pos-M381T207	37361.9	28224	13334.3	8532.32	11154.5	9241.8	48738.2	13203.2	8524.96	10069.1	7281.86	13049.3	5433.99	9839.59	3428.59	14117.6	0.422551	0.0238693	0.0379176	0.528739	0.52333	1.8013	0.0166448	down	381.309	3.45273	1	0	-	Unknown	-	-	-	-	4	Leukotriene B4 dimethylamide;20-HETE ethanolamide;(Â±)11(12)-EET Ethanolamide;(Â±)8(9)-EET Ethanolamide	HMDB0005085;HMDB0013630;HMDB0013652;HMDB0013659	1	Ophiobolin_F	C16818
pos-M381T61	1217.39	976.154	1174.46	1748.6	1031.32	1308.82	1109.45	848.334	3551.15	4034.33	1456.01	2771.94	3478.7	2421.75	3978.57	2701.85	2.59113	2.79494e-05	0.0003108	0.172777	0.21637	2.61038	0.121996	up	381.211	1.01867	1	0	-	Unknown	-	-	-	-	1	Benazepril	HMDB0014682	1	Benazepril	C06843
pos-M382T192	14071.6	9014.61	6418.74	2653.41	3114.51	2050.52	8262.11	3644.26	1221.49	2753.76	1571.9	3193.86	1891.16	1408.92	2301.44	4784.97	0.388535	0.0131585	0.0206682	0.497009	0.471102	2.00124	0.129486	down	382.313	3.19563	0	0	-	Unknown	-	-	-	-	0	-	-	0	-	-
pos-M382T221	5902.14	2598.98	938.951	4068.41	3227.01	2425.73	4487.53	2028.51	12478.4	4917.63	13962.8	8418.15	10426.8	10750.6	6458.6	3157.22	2.74836	0.00185053	0.0029526	0.396065	0.307805	2.50412	0.0344034	up	382.33	3.6877	1	0	-	Unknown	-	-	-	-	6	2-Arachidonyl Glycerol ether;4-Hydroxy-3-(16-methylheptadecyl)-2H-pyran-2-one;3-â€‹Methyl-â€‹5-â€‹pentyl-2-â€‹furantridecanoic acid;5-Hexyl-3,4-dimethyl-2-furanundecanoic acid;5-Heptyl-3-methyl-2-furanundecanoic acid;3,4-Dimethyl-5-pentyl-2-furandodecanoic acid	HMDB0013657;HMDB0032093;HMDB0061648;HMDB0112074;HMDB0112075;HMDB0112077	0	-	-
pos-M383T201	41149.5	17282.8	13394.6	6965.37	1901.68	3275.65	14486.8	4713.88	3706.12	2336.59	2627.5	3332.53	2691.34	2670.32	2430.5	4644.46	0.236884	0.0205954	0.0281274	0.520111	0.49499	2.31829	0.19252	down	383.325	3.34997	1	0	-	Unknown	-	-	-	-	1	N-Linoleoyl GABA	HMDB0062334	0	-	-
pos-M387T363	1991.51	1805.97	2030.54	6999.96	782.684	2485.94	1735.43	1167.85	9623.38	2207.6	6194.02	8170.64	9537.57	5781.93	2247.43	3001.18	2.46127	0.00918874	0.00699301	0.495344	0.380943	2.11344	0.317254	up	387.288	6.04882	1	0	-	Unknown	-	-	-	-	6	2-Arachidonyl Glycerol ether;4-Hydroxy-3-(16-methylheptadecyl)-2H-pyran-2-one;3-â€‹Methyl-â€‹5-â€‹pentyl-2-â€‹furantridecanoic acid;5-Hexyl-3,4-dimethyl-2-furanundecanoic acid;5-Heptyl-3-methyl-2-furanundecanoic acid;3,4-Dimethyl-5-pentyl-2-furandodecanoic acid	HMDB0013657;HMDB0032093;HMDB0061648;HMDB0112074;HMDB0112075;HMDB0112077	2	Testosterone_isocaproate;Luffariellolide	C14663;C19901
pos-M399T169	32163.1	24706	51797.5	18910.4	10985.1	10813.2	13392	9895.2	14430.2	6587.45	7462.69	9519.59	1392.31	6552.11	28216.3	5168.08	0.459444	0.031382	0.0206682	0.546643	0.471102	2.25393	0.0677558	down	399.319	2.8245	0	0	-	Unknown	-	-	-	-	0	-	-	0	-	-
pos-M399T199	16001.3	10683.8	10572.9	10138.5	3813.65	7155.43	7334.41	2487.76	2594.21	4623.16	8731.72	2438.34	2462.62	2532.1	5206.73	3949.22	0.477184	0.0218685	0.0379176	0.522225	0.52333	2.06842	0.180856	down	399.32	3.32205	1	0	-	Unknown	-	-	-	-	1	5-Nonadecyl-1,3-benzenediol	HMDB0030956	0	-	-
pos-M400T377	1655.27	11476.5	2710.9	1938.17	1221.41	5345.35	5946.67	6380.62	1703.62	3081.75	1744.23	2816.34	1054.28	2033.11	1035.11	1301.69	0.402732	0.0417813	0.104895	0.583073	0.62261	1.72931	0.245284	down	400.287	6.28512	0	0	-	Unknown	-	-	-	-	0	-	-	0	-	-
pos-M401T194	17517.3	13045.3	6746.92	7352.97	3985.2	5266.66	9701.84	3194.21	3042.77	4492.05	2598.54	2738.85	2792.1	3880.28	2154.47	2986.92	0.369493	0.00315198	0.0010878	0.414791	0.248224	2.34179	0.140128	down	401.335	3.2337	1	0	-	Unknown	-	-	-	-	1	Erucoylacetone	HMDB0035951	0	-	-
pos-M402T150	1633.13	9624.57	359.558	2254.84	5307.81	989.684	1758.94	4084.68	657.046	916.412	601.546	322.245	725.452	1007.37	486.106	2901.74	0.292848	0.032926	0.0379176	0.549181	0.52333	2.11468	0.111772	down	402.268	2.49885	0	0	-	Unknown	-	-	-	-	0	-	-	0	-	-
pos-M402T225	14903.2	5427.92	14885.9	12179.3	3936.49	8597.06	16082	1774.43	3792.71	3837.81	5319.72	5838.66	3894.47	3191.94	3942.21	2340.13	0.413411	0.0428974	0.0379176	0.583092	0.52333	2.29022	0.0495475	down	402.136	3.75213	1	0	-	Unknown	-	-	-	-	15	3,4,5-trihydroxy-6-{2-hydroxy-4-[(5-oxooxolan-2-yl)methyl]phenoxy}oxane-2-carboxylic acid;3,4,5-trihydroxy-6-{2-hydroxy-5-[(5-oxooxolan-2-yl)methyl]phenoxy}oxane-2-carboxylic acid;3,4,5-trihydroxy-6-{4-[(1Z)-2-hydroxy-3-oxobut-1-en-1-yl]-2-methoxyphenoxy}oxane-2-carboxylic acid;3,4,5-trihydroxy-6-[3-hydroxy-2-methoxy-6-(3-oxobut-1-en-1-yl)phenoxy]oxane-2-carboxylic acid;3,4,5-trihydroxy-6-[3-hydr…	HMDB0127730;HMDB0127731;HMDB0135677;HMDB0135682;HMDB0135683;HMDB0135684;HMDB0135685;HMDB0135686;HMDB0135687;HMDB0135690;HMDB0135694;HMDB0029549;HMDB0033900;HMDB0041693;HMDB0059989	0	-	-
pos-M404T197	2149.94	934.83	3911.96	1997.74	911.007	1895.77	2262.4	591.05	5915.85	1901.44	4043.69	7440.59	9582.29	1736.24	6349.91	7166.74	3.01178	0.00341232	0.014763	0.423381	0.43499	2.42812	0.0852215	up	404.277	3.28695	1	0	-	Unknown	-	-	-	-	2	12a-Hydroxy-3-oxocholadienic acid;9'-Carboxy-alpha-tocotrienol	HMDB0000385;HMDB0012867	3	Medroxyprogesterone_acetate;12alpha-Hydroxy-3-oxochola-4,6-dienoate;Bufalin	C08150;C15569;C16922
pos-M405T341	3279.52	3306.12	5923.19	4000.51	1173.08	3956.32	3796.14	5461.02	7694.97	3734.05	9831.94	6017.58	23254.9	8266	4089.68	3450.93	2.14721	0.0380918	0.0379176	0.568782	0.52333	1.60991	0.196937	up	405.3	5.68158	0	0	-	Unknown	-	-	-	-	0	-	-	0	-	-
pos-M407T144	28939	17907	2612.17	4672.35	3728.01	4920.12	17287.8	20521.5	2681.38	2434.03	667.096	2083.82	4226.6	3477.08	2834.59	2141.88	0.204264	0.00437742	0.0029526	0.434125	0.307805	2.66476	0.0618342	down	407.111	2.40008	1	0	-	Unknown	-	-	-	-	26	6,7-dihydroxy-3-(7-hydroxy-5-methoxy-2,2-dimethyl-3,4-dihydro-2H-1-benzopyran-6-yl)-4H-chromen-4-one;3-(3,7-dihydroxy-5-methoxy-2,2-dimethyl-3,4-dihydro-2H-1-benzopyran-6-yl)-7-hydroxy-4H-chromen-4-one;7,8-dihydroxy-3-(7-hydroxy-5-methoxy-2,2-dimethyl-3,4-dihydro-2H-1-benzopyran-6-yl)-4H-chromen-4-one;5,7-dihydroxy-3-(7-hydroxy-5-methoxy-2,2-dimethyl-3,4-dihydro-2H-1-benzopyran-6-yl)-4H-chromen-4…	HMDB0125986;HMDB0125988;HMDB0125989;HMDB0125990;HMDB0125991;HMDB0139010;HMDB0029541;HMDB0030621;HMDB0034914;HMDB0035479;HMDB0036281;HMDB0038396;HMDB0038874;HMDB0038950;HMDB0039617;HMDB0039634;HMDB0040134;HMDB0040813;HMDB0040837;HMDB0040934;HMDB0000939;HMDB0132962;HMDB0132997;HMDB0039891;HMDB0040895;HMDB0006880	4	Rotenonone;4'-Demethyldeoxypodophyllotoxin;S-Adenosyl-L-homocysteine;Acetyl_adenylate	C10525;C10552;C00021;C05993
pos-M407T59	7301.61	4035.93	1522.11	1373.86	1642.59	1291.48	4501.72	4862.9	1705.89	771.125	931.862	784.529	752.263	1336.48	1172.32	1114.74	0.322974	0.00496859	0.0029526	0.434125	0.307805	2.25763	0.0819168	down	407.111	0.983442	1	0	-	Unknown	-	-	-	-	26	6,7-dihydroxy-3-(7-hydroxy-5-methoxy-2,2-dimethyl-3,4-dihydro-2H-1-benzopyran-6-yl)-4H-chromen-4-one;3-(3,7-dihydroxy-5-methoxy-2,2-dimethyl-3,4-dihydro-2H-1-benzopyran-6-yl)-7-hydroxy-4H-chromen-4-one;7,8-dihydroxy-3-(7-hydroxy-5-methoxy-2,2-dimethyl-3,4-dihydro-2H-1-benzopyran-6-yl)-4H-chromen-4-one;5,7-dihydroxy-3-(7-hydroxy-5-methoxy-2,2-dimethyl-3,4-dihydro-2H-1-benzopyran-6-yl)-4H-chromen-4…	HMDB0125986;HMDB0125988;HMDB0125989;HMDB0125990;HMDB0125991;HMDB0139010;HMDB0029541;HMDB0030621;HMDB0034914;HMDB0035479;HMDB0036281;HMDB0038396;HMDB0038874;HMDB0038950;HMDB0039617;HMDB0039634;HMDB0040134;HMDB0040813;HMDB0040837;HMDB0040934;HMDB0000939;HMDB0132962;HMDB0132997;HMDB0039891;HMDB0040895;HMDB0006880	4	Rotenonone;4'-Demethyldeoxypodophyllotoxin;S-Adenosyl-L-homocysteine;Acetyl_adenylate	C10525;C10552;C00021;C05993
pos-M409T152	12227	14967.1	1668.1	2994.92	1297.22	2280	9584.53	7862.51	1939.91	2050.33	1308.93	1754.19	2267.69	1440.32	2917.18	682.127	0.271564	0.0219109	0.0498834	0.522238	0.560118	2.16923	0.121698	down	409.126	2.54107	1	0	-	Unknown	-	-	-	-	20	2-{9-hydroxy-2-oxo-2H,8H,9H-furo[2,3-h]chromen-8-yl}propan-2-yl (2E)-3-(4-hydroxyphenyl)prop-2-enoate;2-(2,4-dihydroxy-5-methoxyphenyl)-5,7-dihydroxy-6-(3-methylbut-2-en-1-yl)-3,4-dihydro-2H-1-benzopyran-4-one;3-(2,4-dihydroxy-5-methoxyphenyl)-1-[2,4,6-trihydroxy-3-(3-methylbut-2-en-1-yl)phenyl]prop-2-en-1-one;(1Z)-2-hydroxy-1,7-bis(4-hydroxy-3-methoxyphenyl)hept-1-ene-3,5-dione;7-hydroxy-1,7-bis…	HMDB0128937;HMDB0132627;HMDB0132634;HMDB0133440;HMDB0133441;HMDB0133444;HMDB0133445;HMDB0133446;HMDB0133447;HMDB0133448;HMDB0133449;HMDB0133450;HMDB0133471;HMDB0141242;HMDB0141250;HMDB0030601;HMDB0034629;HMDB0039058;HMDB0040355;HMDB0133009	6	Isosamidin;Peucenidin;Pteryxin;Samidin;2-(4-Ethoxyphenyl)-5,6,7,8-tetramethoxy-4H-1-benzopyran-4-one;(-)-5'-Demethylyatein	C09270;C09284;C09307;C09310;C14948;C21184
pos-M409T198	1991.69	2182.92	8133.16	6301.97	2129.76	10818.9	2327.98	1727.32	9627.22	4303.5	12817	8346.73	14886.3	4871.21	12753.9	8531.9	2.13788	0.0104823	0.014763	0.495667	0.43499	2.14197	0.0549744	up	409.303	3.29927	0	0	-	Unknown	-	-	-	-	0	-	-	0	-	-
pos-M415T182	26552.4	9127.34	6675.14	9861.69	5048.88	7575.27	15197.4	9645.32	1726.54	9826	6973.2	4411.82	4771.29	3388.95	5084.08	2267.94	0.428728	0.00710743	0.0104118	0.480225	0.409631	2.22217	0.0452968	down	415.315	3.0345	1	0	-	Unknown	-	-	-	-	2	3-Methyl-5-pentyl-2-furanpentadecanoic acid;PGF2a ethanolamide	HMDB0112082;HMDB0013628	0	-	-
pos-M416T187	14558.6	6442.31	14235.4	20568.5	8113.18	18937.1	11049	5940.05	31342	20124.1	47173.9	27150.7	41477.5	30198.5	38750.7	18487.8	2.55103	0.000389148	0.0010878	0.246482	0.248224	2.44932	0.0271369	up	416.336	3.11685	1	0	-	Unknown	-	-	-	-	3	3-Hydroxyhexadecanoylcarnitine;2-Hydroxyhexadecanoylcarnitine;3-hydroxyhexadecanoyl carnitine	HMDB0013336;HMDB0013337;HMDB0061642	0	-	-
pos-M419T164	1392.09	839.518	2823.99	1701.6	1591.63	2741.32	940.152	507.461	3638.47	3237.48	3068.62	3094.98	2656.49	1964.58	7196	914.329	2.05547	0.0270581	0.0206682	0.539555	0.471102	1.79352	0.123362	up	419.127	2.73257	1	0	-	Unknown	-	-	-	-	4	3,4,5-trihydroxy-6-[5-methoxy-2-(4-methyl-3-oxopent-1-en-1-yl)phenoxy]oxane-2-carboxylic acid;3,4,5-trihydroxy-6-{[5-(4-methoxyphenyl)-2-methyl-3-oxopent-4-en-2-yl]oxy}oxane-2-carboxylic acid;Aloesol 7-glucoside;Methyl (3x,4E,10R)-3,10-dihydroxy-4,11-dodecadiene-6,8-diynoate 10-glucoside	HMDB0132952;HMDB0132957;HMDB0040565;HMDB0040897	0	-	-
pos-M421T194	5725.31	882.593	32391.1	10988.9	8601.49	28004.3	2230.31	6588.12	30637.6	11136.5	33570.4	16404.3	42787.9	24122.7	35348.7	26246.4	2.30846	0.0202226	0.014763	0.52006	0.43499	2.42716	0.190914	up	421.27	3.23798	1	0	-	Unknown	-	-	-	-	5	CPA(18:0/0:0);MG(0:0/20:2(11Z,14Z)/0:0);MG(20:2(11Z,14Z)/0:0/0:0);Persenone B;Lepidiumterpenyl ester	HMDB0007004;HMDB0011544;HMDB0011574;HMDB0035959;HMDB0036865	3	Tingenone;Testosterone_phenylpropionate;17beta-Hydroxyestr-4-en-3-one_cyclopentanepropionate	C08638;C14667;C14603
pos-M423T161	28661	31188.5	1042.53	4376.78	5575.01	2177	26475.8	14956	2130.56	1605.7	892.264	1521.18	1718.48	2007.7	5621.68	1456.45	0.148131	0.0138949	0.0206682	0.497009	0.471102	2.63746	0.0438131	down	423.142	2.68018	1	0	-	Unknown	-	-	-	-	17	2-[2,3-dihydroxy-4,6-dimethoxy-5-(3-methylbut-2-en-1-yl)phenyl]-7-hydroxy-3,4-dihydro-2H-1-benzopyran-4-one;6,7-dihydroxy-2-[6-hydroxy-2,4-dimethoxy-3-(3-methylbut-2-en-1-yl)phenyl]-3,4-dihydro-2H-1-benzopyran-4-one;3,4,5-trihydroxy-6-[3-(2-phenylcyclobutyl)phenoxy]oxane-2-carboxylic acid;3,4,5-trihydroxy-6-[4-(2-phenylcyclobutyl)phenoxy]oxane-2-carboxylic acid;6-(1,2-diphenylcyclobutoxy)-3,4,5-t…	HMDB0124790;HMDB0124791;HMDB0134570;HMDB0134572;HMDB0134574;HMDB0135563;HMDB0135565;HMDB0135566;HMDB0135567;HMDB0135569;HMDB0135571;HMDB0135573;HMDB0135575;HMDB0029869;HMDB0033258;HMDB0041307;HMDB0132969	5	Melithiazol_A;Melithiazole_E;Asperlicin_E;Dihydroanhydropodorhizol;(+)-Aschantin	C15696;C15712;C21148;C10557;C17845
pos-M423T198	6598.31	4604.58	103727	49796.2	36238.1	106986	4251.12	29122.7	154560	59675.8	129787	67916.9	159765	67555.8	141964	92731.4	2.56049	0.0158135	0.0104118	0.508716	0.409631	2.68236	0.0253629	up	423.285	3.29939	0	0	-	Unknown	-	-	-	-	0	-	-	0	-	-
pos-M423T396	5337.85	3005.81	15376	17165.2	1292.12	7338.32	4241.61	3955.65	8798.68	4117.21	13616.9	22699.2	21382.7	12916.9	26729.5	6582.17	2.02457	0.0459	0.0649573	0.591692	0.585356	1.84275	0.337711	up	423.323	6.59633	1	0	-	Unknown	-	-	-	-	13	7-Ketocholesterol;7a-Hydroxy-cholestene-3-one;Calcidiol;5,6-trans-25-Hydroxyvitamin D3;25-Hydroxytachysterol3;Alfacalcidol;(3beta,5alpha,6a)-Cholesta-8,14-diene-3,6-diol;1-Phenyl-1,3-heneicosanedione;5-Methyl-2,4-bis(3-methyl-2-butenyl)-6-(2-methyl-1-oxopropyl)-5-(4-methyl-3-pentenyl)cyclohexanone;5-(12,15-Heneicosadienyl)-1,3-benzenediol;3beta-Hydroxy-5-cholestenal;27alpha-Hydroxy-8-dehydrochole…	HMDB0000501;HMDB0001993;HMDB0003550;HMDB0006721;HMDB0006722;HMDB0015504;HMDB0034328;HMDB0035585;HMDB0036012;HMDB0039871;HMDB0060131;HMDB0060132;HMDB0039540	8	Calcidiol;7alpha-Hydroxycholest-4-en-3-one;24(S),25-Epoxycholesterol;Spirostan;(25S)-26-Hydroxycholest-4-en-3-one;(25R)-26-Hydroxycholest-4-en-3-one;2-Hydroxytetracosanoic_acid;Cassaine	C01561;C05455;C15632;C19662;C20143;C21303;C17873;C08670
pos-M424T198	4946.96	1676.35	20747.5	11000.4	6374.48	21848.7	1792.31	4840.45	28401.8	13063.6	25919.7	12825.4	32707.9	13602.7	27623.9	3979.17	2.15937	0.0382409	0.0379176	0.568782	0.52333	2.08482	0.0724874	up	424.286	3.30082	1	0	-	Unknown	-	-	-	-	1	Nandrolone phenpropionate	HMDB0015119	1	Nandrolone_phenpropionate	C08155
pos-M425T186	6413.08	1750.26	27440	22944.1	6750.9	29775.3	1444.58	5180.63	29967.9	19634.2	29173.1	23831.4	34501.8	14363	33901.1	30314.1	2.12084	0.0215337	0.014763	0.521506	0.43499	2.39597	0.0290024	up	425.299	3.10784	1	0	-	Unknown	-	-	-	-	2	LysoPA(18:0e/0:0);Oryzarol	HMDB0011144;HMDB0029458	2	Cammaconine;Norerythrostachaldine	C08666;C08701
pos-M427T184	2617.41	1720.46	9567.38	5709.89	1619.38	8681.13	2563.41	3605.26	12869.9	6153.88	11138.3	7219.59	13135.8	7467.45	13609.7	4353.5	2.10474	0.00986238	0.014763	0.495667	0.43499	2.09265	0.0533751	up	427.314	3.06363	1	1	Ercalcitriol	Lipids and lipid-like molecules	Sterol Lipids	HMDB0006225	null	-	0	-	-	0	-	-
pos-M431T399	2233.27	4371.24	3385.32	3466.06	2416.95	2305.69	3494.67	1323.32	5189.2	5370.25	14496.7	10133	9529.55	8552.25	2832.55	2857.45	2.56391	0.00532883	0.0104118	0.436009	0.409631	2.07726	0.451811	up	431.35	6.65173	1	0	-	Unknown	-	-	-	-	6	4alpha-Carboxy-5alpha-cholesta-8-en-3beta-ol;Schleicherastatin 6;(2beta,3alpha,9alpha,24R)-Ergosta-7,22-diene-2,3,9-triol;(3beta,5beta,8beta,22E,24xi)-Ergosta-6,22-diene-3,5,8-triol;4Î±-carboxy-5Î±-cholesta-8-en-3Î²-ol;3-Hydroxy-9-hexadecenoylcarnitine	HMDB0012166;HMDB0035513;HMDB0037914;HMDB0038353;HMDB0062386;HMDB0013333	5	3beta-Hydroxy-5alpha-cholest-7-ene-4alpha-carboxylate;Stylisterol_A;Stylisterol_C;Hatomasterol;(22R,23R)-22,23-Dihydroxy-campest-4-en-3-one	C04746;C14157;C14159;C14160;C16253
pos-M432T347	2218.59	1082.84	677.445	618.359	2124.38	571.087	3197.41	2969.25	415.95	1623.07	382.698	441.12	461.374	559.548	778.108	1340.82	0.445986	0.0389384	0.0281274	0.570791	0.49499	1.7611	0.144536	down	431.794	5.77857	0	0	-	Unknown	-	-	-	-	0	-	-	0	-	-
pos-M439T185	10212.4	13893.6	145763	120041	60676.7	171285	12650.9	40891.8	225963	125610	249407	136839	280912	140875	244726	145636	2.69365	0.00938351	0.0104118	0.495344	0.409631	2.72679	0.0261959	up	439.281	3.08395	1	1	13'-Carboxy-gamma-tocotrienol	Lipids and lipid-like molecules	Prenol lipids	HMDB0012558	null	-	13	LysoPA(0:0/18:0);LysoPA(18:0/0:0);DG(8:0/12:0/0:0);DG(8:0/0:0/12:0);DG(8:0/i-12:0/0:0);DG(8:0/0:0/i-12:0);DG(10:0/0:0/10:0);DG(12:0/8:0/0:0);DG(12:0/0:0/8:0);DG(i-12:0/8:0/0:0);DG(i-12:0/0:0/8:0);3-(Acetyloxy)-2-hydroxypropyl octadecanoate;DG(10:0/10:0/0:0)	HMDB0007850;HMDB0007854;HMDB0092903;HMDB0092904;HMDB0092905;HMDB0092906;HMDB0092962;HMDB0093019;HMDB0093020;HMDB0093021;HMDB0093022;HMDB0059929;HMDB0092961	2	Methandriol_dipropionate;1,2-Didecanoylglycerol	C14634;C03199
pos-M440T185	8554.57	4576.52	36115.3	23427.7	15217.5	38194.3	5160.27	12651.2	48163.9	35080	50793.6	28251.2	58024.8	29373.1	57848.4	29301.5	2.34081	0.00686997	0.0104118	0.479408	0.409631	2.37434	0.0659224	up	440.284	3.08428	1	0	-	Unknown	-	-	-	-	0	-	-	1	2,2-Dibutyl-3-(4-methoxyphenyl)-4-methyl-2H-1-benzopyran-7-ol_acetate	C15061
pos-M441T322_1	474.103	1134.3	734.147	557.963	846.566	700.738	771.141	1044.6	5167.17	798.249	7203.5	1688.82	6577.37	2101.91	575.311	2483.38	4.2461	0.0105471	0.014763	0.495667	0.43499	2.54655	0.16831	up	441.229	5.37459	1	0	-	Unknown	-	-	-	-	2	1-[2,4-dihydroxy-5-(3-methylbut-2-en-1-yl)phenyl]-2-hydroxy-3-[4-hydroxy-3-methoxy-5-(3-methylbut-2-en-1-yl)phenyl]propan-1-one;2-[3-hydroxy-4-methoxy-5-(3-methylbut-2-en-1-yl)phenyl]-1-[2,4,6-trihydroxy-3-(3-methylbut-2-en-1-yl)phenyl]propan-1-one	HMDB0133250;HMDB0134756	7	Phyllanthin;21-Acetoxy-11beta,17-dihydroxy-6alpha-methylpregn-4-ene-3,20-dione;11beta,17,21-Trihydroxy-2alpha-methylpregn-4-ene-3,20-dione_21-acetate;Naphthyl_dipeptide;4,4'-(Diphenylethenylidene)bis[N,N-dimethylbenzenamine];Erythronolide_B;4-Chloro-alpha-[4-[2-(diethylamino)ethoxy]phenyl]-alpha-phenylbenzeneethanol	C10746;C15275;C15302;C12062;C15021;C06635;C15067
pos-M441T322_2	6749.29	5776.34	11923.6	7984.69	1316.14	8801.73	6790.8	2496.2	13508.8	5824.47	14396.4	17779.3	30198.8	6369.36	14792	7702.9	2.13299	0.0284435	0.0498834	0.544253	0.560118	1.83835	0.269367	up	441.334	5.36862	1	1	(3beta,22E,24R)-5,8-Epidioxy-23-methylergosta-6,22-dien-3-ol	Lipids and lipid-like molecules	Sterol Lipids	HMDB0032668	null	-	16	13'-Hydroxy-alpha-tocotrienol;Camelledionol;7-a,25-Dihydroxycholesterol;7-a,27-Dihydroxycholesterol;20a,22b-Dihydroxycholesterol;17a,20a-Dihydroxycholesterol;7a,12a-Dihydroxy-5a-cholestan-3-one;7a,12a-Dihydroxy-5b-cholestan-3-one;3a,7a-Dihydroxy-5b-cholestan-26-al;(24R)-Cholest-5-ene-3-beta,7-alpha,24-triol ;(24S)-7alpha,24-Dihydroxycholesterol;7alpha,24-dihydroxy-5beta-cholestan-3-one;7alpha,26-…	HMDB0012560;HMDB0035730;HMDB0006280;HMDB0006281;HMDB0006763;HMDB0006764;HMDB0006886;HMDB0006887;HMDB0006894;HMDB0011644;HMDB0060136;HMDB0062419;HMDB0062420;HMDB0062607;HMDB0062664;HMDB0062675	9	Pfaffic_acid;3alpha,7alpha-Dihydroxy-5beta-cholestan-26-al;7alpha,12alpha-Dihydroxy-5beta-cholestan-3-one;7alpha,12alpha-Dihydroxy-5alpha-cholestan-3-one;17alpha,20alpha-Dihydroxycholesterol;20alpha,22beta-Dihydroxycholesterol;7alpha,27-Dihydroxycholesterol;(24S)-Cholest-5-ene-3beta,7alpha,24-triol;Cholest-5-ene-3beta,7alpha,25-triol	C08965;C05445;C05453;C05458;C05499;C05501;C06341;C15518;C15520
pos-M441T347	1897.04	1500.12	733.429	433.231	1442.29	445.912	1055.93	1981.7	246.416	1175.37	348.375	397.356	397.348	505.438	472.841	647.151	0.441565	0.0135119	0.0206682	0.497009	0.471102	1.89783	0.185479	down	440.781	5.77882	0	0	-	Unknown	-	-	-	-	0	-	-	0	-	-
pos-M441T351	10732.8	4985.82	18736.7	24238.3	6142.17	35706.9	5868.56	4520.3	21219.1	20992.7	57597.3	34826.2	98917.3	28896.1	66058.5	26998.4	3.20473	0.00252636	0.00699301	0.407808	0.380943	2.65279	0.229685	up	441.335	5.84794	1	0	-	Unknown	-	-	-	-	16	13'-Hydroxy-alpha-tocotrienol;Camelledionol;7-a,25-Dihydroxycholesterol;7-a,27-Dihydroxycholesterol;20a,22b-Dihydroxycholesterol;17a,20a-Dihydroxycholesterol;7a,12a-Dihydroxy-5a-cholestan-3-one;7a,12a-Dihydroxy-5b-cholestan-3-one;3a,7a-Dihydroxy-5b-cholestan-26-al;(24R)-Cholest-5-ene-3-beta,7-alpha,24-triol ;(24S)-7alpha,24-Dihydroxycholesterol;7alpha,24-dihydroxy-5beta-cholestan-3-one;7alpha,26-…	HMDB0012560;HMDB0035730;HMDB0006280;HMDB0006281;HMDB0006763;HMDB0006764;HMDB0006886;HMDB0006887;HMDB0006894;HMDB0011644;HMDB0060136;HMDB0062419;HMDB0062420;HMDB0062607;HMDB0062664;HMDB0062675	9	Pfaffic_acid;3alpha,7alpha-Dihydroxy-5beta-cholestan-26-al;7alpha,12alpha-Dihydroxy-5beta-cholestan-3-one;7alpha,12alpha-Dihydroxy-5alpha-cholestan-3-one;17alpha,20alpha-Dihydroxycholesterol;20alpha,22beta-Dihydroxycholesterol;7alpha,27-Dihydroxycholesterol;(24S)-Cholest-5-ene-3beta,7alpha,24-triol;Cholest-5-ene-3beta,7alpha,25-triol	C08965;C05445;C05453;C05458;C05499;C05501;C06341;C15518;C15520
pos-M441T387	16007.8	6734.62	73324.4	50195.4	10449	84849.3	28206.7	15877.3	63803.1	72583	191178	82720	126603	77624.5	81941.1	64961	2.6656	0.00584032	0.014763	0.456152	0.43499	2.56084	0.39581	up	441.335	6.45443	1	1	(3beta,22E,24R)-5,8-Epidioxy-23-methylergosta-6,22-dien-3-ol	Lipids and lipid-like molecules	Sterol Lipids	HMDB0032668	null	-	16	13'-Hydroxy-alpha-tocotrienol;Camelledionol;7-a,25-Dihydroxycholesterol;7-a,27-Dihydroxycholesterol;20a,22b-Dihydroxycholesterol;17a,20a-Dihydroxycholesterol;7a,12a-Dihydroxy-5a-cholestan-3-one;7a,12a-Dihydroxy-5b-cholestan-3-one;3a,7a-Dihydroxy-5b-cholestan-26-al;(24R)-Cholest-5-ene-3-beta,7-alpha,24-triol ;(24S)-7alpha,24-Dihydroxycholesterol;7alpha,24-dihydroxy-5beta-cholestan-3-one;7alpha,26-…	HMDB0012560;HMDB0035730;HMDB0006280;HMDB0006281;HMDB0006763;HMDB0006764;HMDB0006886;HMDB0006887;HMDB0006894;HMDB0011644;HMDB0060136;HMDB0062419;HMDB0062420;HMDB0062607;HMDB0062664;HMDB0062675	9	Pfaffic_acid;3alpha,7alpha-Dihydroxy-5beta-cholestan-26-al;7alpha,12alpha-Dihydroxy-5beta-cholestan-3-one;7alpha,12alpha-Dihydroxy-5alpha-cholestan-3-one;17alpha,20alpha-Dihydroxycholesterol;20alpha,22beta-Dihydroxycholesterol;7alpha,27-Dihydroxycholesterol;(24S)-Cholest-5-ene-3beta,7alpha,24-triol;Cholest-5-ene-3beta,7alpha,25-triol	C08965;C05445;C05453;C05458;C05499;C05501;C06341;C15518;C15520
pos-M442T249	3739.73	3369.32	4337.31	5192.17	1098.38	3402.47	4107.03	1144.3	1520.66	965.667	1977.06	1846.8	1449.23	1028.86	1915.77	1432.97	0.459898	0.0162163	0.0379176	0.511194	0.52333	2.29071	0.11282	down	442.166	4.15308	0	0	-	Unknown	-	-	-	-	0	-	-	0	-	-
pos-M442T351	2508.25	8072.79	9748.25	6767	2456.41	7836.94	1489	1231.25	10731.7	9236.75	23313.2	16972.2	28261.2	7063.87	23156.2	7436.22	3.14564	0.00333316	0.00699301	0.417397	0.380943	2.62647	0.149204	up	442.338	5.84772	0	0	-	Unknown	-	-	-	-	0	-	-	0	-	-
pos-M443T312	244858	52349.9	442738	409901	35323.8	415508	205832	74018.5	410487	252057	602591	580428	852758	329069	647171	349395	2.1398	0.0233765	0.0281274	0.528739	0.49499	2.20039	0.0874673	up	443.352	5.20148	1	1	Schleicherastatin 5	Lipids and lipid-like molecules	Sterol Lipids	HMDB0035804	null	-	12	4a-Carboxy-4b-methyl-5a-cholesta-8,24-dien-3b-ol;4a-Methylzymosterol-4-carboxylic acid;(3beta,22E,24R)-5,8-Epidioxy-23-methylergosta-6,22-dien-3-ol;Camellenodiol;4-Methylzymosterol intermediate 1;4Î±-carboxy-4Î²-methyl-5Î±-cholesta-8,24-dien-3Î²-ol;5-b-Cholestane-3a ,7a ,12a-triol;3b,5a,6b-Cholestanetriol;3 alpha,7 alpha,26-Trihydroxy-5beta-cholestane;(3alpha,5alpha,22R,23R)-Cholestane-3,22,23-tr…	HMDB0001181;HMDB0006927;HMDB0032668;HMDB0035735;HMDB0060146;HMDB0062383;HMDB0001457;HMDB0003990;HMDB0012455;HMDB0039463;HMDB0060138;HMDB0062418	5	Testosterone_decanoate;4alpha-Methylzymosterol-4-carboxylate;3beta,5alpha,6beta-Cholestanetriol;3alpha,7alpha,26-Trihydroxy-5beta-cholestane;3alpha,7alpha,12alpha-Trihydroxy-5beta-cholestane	C14607;C15808;C05425;C05444;C05454
pos-M443T352	22801.6	8692.52	77791.1	64832	7895.05	64211.9	24157.3	11751.1	49114.6	41680	112883	91469.2	202206	30032.8	127976	46010.8	2.48597	0.0206208	0.0379176	0.520111	0.52333	2.22747	0.198404	up	443.352	5.86915	1	0	-	Unknown	-	-	-	-	12	4a-Carboxy-4b-methyl-5a-cholesta-8,24-dien-3b-ol;4a-Methylzymosterol-4-carboxylic acid;(3beta,22E,24R)-5,8-Epidioxy-23-methylergosta-6,22-dien-3-ol;Camellenodiol;4-Methylzymosterol intermediate 1;4Î±-carboxy-4Î²-methyl-5Î±-cholesta-8,24-dien-3Î²-ol;5-b-Cholestane-3a ,7a ,12a-triol;3b,5a,6b-Cholestanetriol;3 alpha,7 alpha,26-Trihydroxy-5beta-cholestane;(3alpha,5alpha,22R,23R)-Cholestane-3,22,23-tr…	HMDB0001181;HMDB0006927;HMDB0032668;HMDB0035735;HMDB0060146;HMDB0062383;HMDB0001457;HMDB0003990;HMDB0012455;HMDB0039463;HMDB0060138;HMDB0062418	5	Testosterone_decanoate;4alpha-Methylzymosterol-4-carboxylate;3beta,5alpha,6beta-Cholestanetriol;3alpha,7alpha,26-Trihydroxy-5beta-cholestane;3alpha,7alpha,12alpha-Trihydroxy-5beta-cholestane	C14607;C15808;C05425;C05444;C05454
pos-M443T388	18762	6632.14	39579.7	36613	7010.42	43851.7	28652.8	13286.2	34317.8	29510.9	82785.1	72080.6	114044	28283.3	82203.6	33988.7	2.45496	0.0116517	0.0498834	0.497009	0.560118	2.14261	0.366413	up	443.35	6.47193	1	0	-	Unknown	-	-	-	-	12	4a-Carboxy-4b-methyl-5a-cholesta-8,24-dien-3b-ol;4a-Methylzymosterol-4-carboxylic acid;(3beta,22E,24R)-5,8-Epidioxy-23-methylergosta-6,22-dien-3-ol;Camellenodiol;4-Methylzymosterol intermediate 1;4Î±-carboxy-4Î²-methyl-5Î±-cholesta-8,24-dien-3Î²-ol;5-b-Cholestane-3a ,7a ,12a-triol;3b,5a,6b-Cholestanetriol;3 alpha,7 alpha,26-Trihydroxy-5beta-cholestane;(3alpha,5alpha,22R,23R)-Cholestane-3,22,23-tr…	HMDB0001181;HMDB0006927;HMDB0032668;HMDB0035735;HMDB0060146;HMDB0062383;HMDB0001457;HMDB0003990;HMDB0012455;HMDB0039463;HMDB0060138;HMDB0062418	5	Testosterone_decanoate;4alpha-Methylzymosterol-4-carboxylate;3beta,5alpha,6beta-Cholestanetriol;3alpha,7alpha,26-Trihydroxy-5beta-cholestane;3alpha,7alpha,12alpha-Trihydroxy-5beta-cholestane	C14607;C15808;C05425;C05444;C05454
pos-M443T393	1547.13	1583.41	5734.18	6449.29	2229.83	4201.66	2012.08	1879.93	4930.79	3389.96	16561	9476.27	23276.5	7400.96	8078.86	4042.18	3.00951	0.00477307	0.0104118	0.434125	0.409631	2.25671	0.488342	up	443.316	6.55118	1	1	1-a,24R,25-Trihydroxyvitamin D2	Lipids and lipid-like molecules	Sterol Lipids	HMDB0006227	null	-	1	(3beta,5alpha,9alpha,22E,24R)-5,9-Epidioxy-3-hydroxyergosta-7,22-dien-6-one	HMDB0032666	1	6-Ethylchenodeoxycholic_acid	C15636
pos-M444T249	16074.8	8302.11	12606.2	12746.2	5188.98	11430.8	12910	3584.5	3478.23	2714.11	5326.27	4542.92	4859.2	3196.69	4702.44	3806.11	0.393826	0.0018737	0.004662	0.396065	0.349429	2.68928	0.0734346	down	444.182	4.14558	1	1	N-Oxide abiraterone sulfate	Lipids and lipid-like molecules	Sterol Lipids	HMDB0060848	null	-	10	Chitobiose;6-[4-(2-carboxy-2-hydroxyethyl)-2-(3-methylbut-2-en-1-yl)phenoxy]-3,4,5-trihydroxyoxane-2-carboxylic acid;3,4,5-trihydroxy-6-({2-hydroxy-3-[4-hydroxy-3-(3-methylbut-2-en-1-yl)phenyl]propanoyl}oxy)oxane-2-carboxylic acid;6-[6-(1-carboxyethyl)-3-hydroxy-2-(3-methylbut-2-en-1-yl)phenoxy]-3,4,5-trihydroxyoxane-2-carboxylic acid;6-[4-(1-carboxyethyl)-3-hydroxy-2-(3-methylbut-2-en-1-yl)pheno…	HMDB0003556;HMDB0133206;HMDB0133207;HMDB0134165;HMDB0134166;HMDB0134167;HMDB0134757;HMDB0134758;HMDB0134759;HMDB0034032	1	Latrunculin_A	C16901
pos-M444T312	58758.7	13603.6	103775	94315.8	10438.4	95113.3	47270	18502.7	95466.9	58690.4	137897	135212	199493	77459	149062	80809.6	2.11439	0.0210888	0.0281274	0.520111	0.49499	2.15517	0.0770678	up	444.356	5.20202	0	0	-	Unknown	-	-	-	-	0	-	-	0	-	-
pos-M444T352	6933.63	9248.64	18526.1	17300.6	3659.94	15991.6	7325.69	3493.72	12328.4	10450.1	27671.8	23287.7	46484.8	7751.35	28773.9	10750.8	2.03079	0.0447914	0.0498834	0.589667	0.560118	1.75073	0.134576	up	444.354	5.86915	0	0	-	Unknown	-	-	-	-	0	-	-	0	-	-
pos-M444T388	6272.25	3415.51	10619.8	9897.1	2883.64	11874.3	7081.73	2981.62	9260.33	7142.17	19473	18201.9	26111.9	8054.89	19310.8	8200.29	2.10365	0.014355	0.0379176	0.497089	0.52333	1.87592	0.367657	up	444.353	6.47231	0	0	-	Unknown	-	-	-	-	0	-	-	0	-	-
pos-M444T393	1248.38	929.106	2487.13	1907.71	1195.65	1464.84	1565.88	1268.67	1407.18	2188.48	4767.32	3693.48	7275.64	2465.5	2340.63	1879.94	2.15608	0.00995878	0.014763	0.495667	0.43499	1.80202	0.228621	up	444.32	6.54677	0	0	-	Unknown	-	-	-	-	0	-	-	0	-	-
pos-M450T365	1226.75	3263.83	1897.79	2658.17	2612.45	4458.38	4732.23	3037.75	11796.8	5061.21	10990.4	2395.37	5099.49	4741.24	9421.97	6691.65	2.35263	0.00486239	0.004662	0.434125	0.349429	2.1596	0.3073	up	450.376	6.07618	0	0	-	Unknown	-	-	-	-	0	-	-	0	-	-
pos-M451T364	442.197	1353.17	586.424	1177.02	425.385	1365.21	1762.91	1133.22	3141.21	2299.09	3248.93	583.507	1605.69	1583.23	2693.03	2148.52	2.09849	0.0167489	0.0104118	0.511194	0.409631	1.97877	0.214143	up	451.379	6.06955	1	0	-	Unknown	-	-	-	-	1	6-Deoxocastasterone	HMDB0033984	1	6-Deoxocastasterone	C15802
pos-M453T195	16398.7	7399.57	58968.5	38253.6	20111.3	56947.2	13125.8	16526.1	75114.7	50116.8	64711.4	40599	82048	55181.1	49449.2	51844.5	2.05973	0.00877162	0.0206682	0.490852	0.471102	2.19244	0.0956921	up	453.295	3.25432	1	1	13'-Carboxy-alpha-tocotrienol	Lipids and lipid-like molecules	Prenol lipids	HMDB0012556	null	-	22	1-nonadecanoyl-glycero-3-phosphate;LysoPA(19:0/0:0);LysoPA(i-19:0/0:0);MG(24:6(6Z,9Z,12Z,15Z,18Z,21Z)/0:0/0:0);7alpha-Hydroxy-3-oxo-4-cholestenoate;Australigenin;Barogenin;Schidigeragenin C;25-Hydroxyvitamin D3-26,23-lactol;24-Oxo-1alpha,25-dihydroxyvitamin D3;DG(8:0/13:0/0:0);DG(8:0/0:0/13:0);DG(8:0/i-13:0/0:0);DG(8:0/0:0/i-13:0);DG(8:0/a-13:0/0:0);DG(8:0/0:0/a-13:0);DG(13:0/8:0/0:0);DG(13:0/0:0…	HMDB0062322;HMDB0114746;HMDB0114766;HMDB0011590;HMDB0012458;HMDB0030066;HMDB0034403;HMDB0036249;HMDB0060127;HMDB0060128;HMDB0092907;HMDB0092908;HMDB0092909;HMDB0092910;HMDB0092911;HMDB0092912;HMDB0093139;HMDB0093140;HMDB0093141;HMDB0093142;HMDB0093143;HMDB0093144	7	Nuatigenin;Convallamarogenin;Hecogenin;Ruscogenin;2,22-Dideoxy-3-dehydroecdysone;7alpha-Hydroxy-3-oxo-4-cholestenoate;Cryptogenin	C04715;C08891;C08902;C08909;C16498;C17337;C17891
pos-M455T238	2043.81	1608.2	1553.02	7287.68	2003.72	1526.34	2481.8	2512.74	18529.9	2361.19	7286.3	6559.93	7225.78	5285.49	2812.23	3139.48	2.53126	0.0123861	0.014763	0.497009	0.43499	1.98057	0.274491	up	455.349	3.96035	1	0	-	Unknown	-	-	-	-	22	beta-Elemonic acid;Ganoderic acid Y;Isomasticadienonic acid;9(11)-Dehydroglycyrrhetic acid;3beta-3-Hydroxy-11-oxolanosta-8,24-dien-26-al;Bryononic acid;Mangiferonic acid;Desoxoglabrolide;Tomentosolic acid;Epoxyganoderiol B;Ganoderal B;Ursonic acid;Micromeric acid;Katononic acid;Ganoderiol F;Glypallidifloric acid;Lucidal;Masticadienonic acid;13'-Hydroxy-gamma-tocopherol;gamma-Tocopheryl quinone;be…	HMDB0034963;HMDB0035090;HMDB0035247;HMDB0035251;HMDB0035406;HMDB0035594;HMDB0035615;HMDB0035791;HMDB0035808;HMDB0036000;HMDB0036002;HMDB0036007;HMDB0036653;HMDB0037054;HMDB0038707;HMDB0038758;HMDB0040454;HMDB0040508;HMDB0012561;HMDB0033998;HMDB0035194;HMDB0060143	4	Glycyrrhetaldehyde;Cathasterone;3-Dehydro-6-deoxoteasterone;(22R,23R)-22,23-Dihydroxycampesterol	C20511;C15790;C15800;C16252
pos-M456T219	1269.73	1548.04	3076.15	8067.86	1142.69	4941.68	3534.64	1832.04	8312.75	5380.5	15474.4	7410.7	10020.6	5147.34	12973.9	1451.38	2.60387	0.0152133	0.014763	0.505509	0.43499	2.1593	0.0614042	up	456.314	3.65097	1	0	-	Unknown	-	-	-	-	0	-	-	1	Ochrolifuanine_A	C09229
pos-M457T204	703.208	1574.24	3640.16	835.102	1086.37	5111.9	778.593	1097.77	29944	1617.59	8864.98	3813.64	1892.37	5624.89	20266.6	1072.93	4.92987	0.0274558	0.0206682	0.539555	0.471102	2.30466	0.207273	up	457.232	3.40657	1	0	-	Unknown	-	-	-	-	7	1-Lyso-2-arachidonoyl-phosphatidate;1-(5Z,8Z,11Z,14Z,17Z-eicosapentaenoyl)-glycero-3-phosphate;LysoPA(20:5(5Z,8Z,11Z,14Z,17Z)/0:0);LysoPA(0:0/18:2(9Z,12Z));LysoPA(18:2(9Z,12Z)/0:0);Simvastatin;Cavipetin D	HMDB0012496;HMDB0062308;HMDB0114748;HMDB0007852;HMDB0007856;HMDB0005007;HMDB0030365	3	Vindoline;Oleoylglycerone_phosphate;3alpha,12alpha-Dihydroxy-5beta-pregnan-20-one_diacetate	C01626;C03630;C15272
pos-M458T183	8888.63	1919.68	31929.6	31421.6	19905.9	32824.4	3369.31	9554.05	42233.8	28087.7	47969.3	35595.2	46495.3	26801	45721.3	23009.2	2.11649	0.0232132	0.014763	0.528526	0.43499	2.28002	0.015945	up	458.32	3.05822	0	0	-	Unknown	-	-	-	-	0	-	-	0	-	-
pos-M459T58	3975.03	4039.09	1633.54	1697.65	1676.16	1995.35	2799.11	4518.44	987.955	911.188	1173.22	1359.58	715.097	1916.29	1772.33	1169.61	0.447976	0.00166123	0.004662	0.379424	0.349429	2.08097	0.196755	down	459.109	0.968308	1	0	-	Unknown	-	-	-	-	0	-	-	1	2,3,4-Trioxycyclopentanone	C12261
pos-M460T392	814.989	1507.22	1094.5	1757.29	3144.77	940.656	2273.19	715.713	1725.32	1354.84	4523.4	3775.81	10908.7	2493.37	2576.34	2037.58	2.39994	0.0209012	0.0281274	0.520111	0.49499	1.86236	0.292873	up	460.343	6.53593	1	0	-	Unknown	-	-	-	-	1	(3beta,5alpha,9alpha,22E,24R)-5,9-Epidioxy-3-hydroxyergosta-7,22-dien-6-one	HMDB0032666	0	-	-
pos-M463T387	1002.72	794.01	2672.55	2633.81	1419.72	3978.87	2449.95	2813.35	3834.15	2618.9	7546.54	3847.64	3974.65	4720.22	4958.34	4622.07	2.03335	0.00510354	0.00699301	0.434125	0.380943	1.95033	0.471716	up	463.315	6.45483	1	0	-	Unknown	-	-	-	-	2	13'-Hydroxy-alpha-tocotrienol;Camelledionol	HMDB0012560;HMDB0035730	1	Pfaffic_acid	C08965
pos-M464T392	745.313	1210.24	3334.59	4772.45	1194.7	1898.29	2557.1	1429.77	3505.04	2169.23	11624.9	3709.74	6876.15	2607.51	1982.15	2452.4	2.03746	0.0423755	0.0498834	0.583073	0.560118	1.60959	0.386106	up	464.286	6.54002	0	0	-	Unknown	-	-	-	-	0	-	-	0	-	-
pos-M465T379	1530.13	2078.54	6772.27	3865.63	6433.15	38897.9	2978.7	7760.19	5572.81	1602.25	530.565	1470.1	1057.96	4238.17	3410.51	894.816	0.267038	0.0364103	0.0379176	0.564302	0.52333	2.41592	0.416728	down	465.363	6.31575	0	0	-	Unknown	-	-	-	-	0	-	-	0	-	-
pos-M466T399	865.444	2929.44	1463.41	1723.96	796.345	1113.45	1473.65	356.51	2627.05	3080.42	4740.65	4325.81	4290.51	3956.05	1159.61	1116.65	2.35929	0.0109959	0.014763	0.497009	0.43499	2.07514	0.208805	up	466.384	6.64952	1	0	-	Unknown	-	-	-	-	1	N(1),N(12)-diacetylsperminium(2+)	HMDB0062649	0	-	-
pos-M473T511	568.679	443.926	540.599	1350.46	1007.44	2553.81	471.833	756.04	319.926	357.802	304.207	289.306	394.676	482.187	393.681	611.357	0.409883	0.010678	0.004662	0.497009	0.349429	2.15778	0.264506	down	473.315	8.51087	0	0	-	Unknown	-	-	-	-	0	-	-	0	-	-
pos-M482T228	6447.85	6550.9	10597.8	14795.4	9572.86	13253.3	4874.02	5979.4	27896.1	20951.2	29865.1	16261.2	27771.8	15563.9	33877.7	8072.83	2.50112	0.00114815	0.0018648	0.351959	0.279543	2.26602	0.0684054	up	482.309	3.79278	0	0	-	Unknown	-	-	-	-	0	-	-	0	-	-
pos-M483T312	428.255	191.792	757.493	866.677	131.817	657.78	338.028	128.397	958.751	490.952	1556.54	1268.72	2159.89	629.463	1757.5	720.612	2.72622	0.0051793	0.0104118	0.434125	0.409631	2.42047	0.116641	up	482.837	5.20202	0	0	-	Unknown	-	-	-	-	0	-	-	0	-	-
pos-M485T339	2393.88	2900.43	4431.77	2419.06	1275.25	1843.35	2129.68	1199.64	4850.15	3782.62	36320	2566.89	2817.16	3641.09	3555.03	3969.17	3.3078	0.0396366	0.0104118	0.573655	0.409631	1.79863	0.289942	up	485.307	5.65533	1	0	-	Unknown	-	-	-	-	9	Goshonoside F1;Goshonoside F2;Hydroxysintaxanthin 5,6-epoxide;13'-Carboxy-gamma-tocopherol;(3beta,5alpha,6beta,7alpha,22E,24R)-Ergosta-8,22-diene-3,5,6,7-tetrol;(3beta,5alpha,6alpha,9alpha,22E,24R)-Ergosta-7,22-diene-3,5,6,9-tetrol;3,5,9-Trihydroxyergost-7-en-6-one;Secasterone;3-Dehydroteasterone	HMDB0038539;HMDB0038540;HMDB0039086;HMDB0012557;HMDB0032107;HMDB0032123;HMDB0032875;HMDB0040999;HMDB0041527	4	Stylisterol_B;Di-n-decyl_phthalate;Diisodecyl_phthalate;3-Dehydroteasterone	C14158;C14505;C14578;C15792
pos-M491T399	867.07	1476.2	1121.95	1585.76	1387.57	1005.27	1757.24	1648.62	1149.79	1411.17	4613.01	4378.06	13431.1	2563.71	2471.37	1580.4	2.9124	0.0309273	0.0379176	0.544253	0.52333	1.82949	0.463337	up	491.324	6.64769	0	0	-	Unknown	-	-	-	-	0	-	-	0	-	-
pos-M491T58	5721	6292.67	1224.63	1500.18	1430.81	1646.18	3607.32	6253.27	1104.38	1009.44	988.407	822.083	1290.54	1399.81	1250.71	1073.65	0.322987	0.00844398	0.0010878	0.485157	0.248224	2.208	0.0918834	down	491.132	0.968117	0	0	-	Unknown	-	-	-	-	0	-	-	0	-	-
pos-M493T547_2	691.552	469.345	1027.99	590.098	451.09	609.447	447.939	659.916	1312.76	2137.86	1425.62	1670.52	1502.26	996.051	1384.83	707.57	2.25119	0.000145697	0.000621601	0.187012	0.21637	2.28331	0.154208	up	493.289	9.11062	0	0	-	Unknown	-	-	-	-	0	-	-	0	-	-
pos-M494T368	9601.23	3702.85	15373.7	9218.76	4650.86	5791.61	14088.2	12005.9	56787.9	17472	84563.1	14529	11209.5	6036.31	26018	11954.7	3.07081	0.032947	0.0379176	0.549181	0.52333	1.87813	0.492252	up	494.367	6.1368	0	0	-	Unknown	-	-	-	-	0	-	-	0	-	-
pos-M496T157	5052.25	8276.26	1352.36	6699.16	12387.4	1745.66	3154.36	4439	2119.41	2369.85	1804.83	917.781	1547.44	2934.69	1514.06	3533.33	0.388373	0.0254918	0.0498834	0.535302	0.560118	1.86415	0.122964	down	495.764	2.60921	0	0	-	Unknown	-	-	-	-	0	-	-	0	-	-
pos-M496T424	1460.51	4305.39	3672.19	1974.64	867.018	2547.61	7184	1289.08	872.685	1581.21	1150	2232.66	1331.47	1149.07	934.113	378.517	0.413285	0.0262524	0.0498834	0.537353	0.560118	2.09365	0.365446	down	496.339	7.07337	0	0	-	Unknown	-	-	-	-	0	-	-	0	-	-
pos-M499T407	3459.98	3334.82	10183.4	8773.7	2225.77	7112.09	4449.34	3451.15	8210.9	5303.81	17931.8	10617.2	26221.4	12596.8	9425.52	9362.23	2.31842	0.00492313	0.00699301	0.434125	0.380943	2.03494	0.422056	up	499.376	6.79002	1	0	-	Unknown	-	-	-	-	5	Tsugaric acid A;beta-Boswellic acid acetate;Acetylursolic acid;Ursololactone;Panaxatriol	HMDB0032022;HMDB0035160;HMDB0036008;HMDB0036674;HMDB0038244	2	Sarcoaldesterol_A;Protopanaxatriol	C19656;C20716
pos-M500T219	1313.06	1291.15	1571.17	6337.31	635.393	3995.38	2123.53	1636.19	7071.6	5938.56	14569	5749.86	8986.68	4676.67	10111.2	2091.46	3.13149	0.00199527	0.004662	0.396065	0.349429	2.60712	0.07789	up	500.339	3.64763	1	0	-	Unknown	-	-	-	-	1	Hydroxybuprenorphine	HMDB0060547	0	-	-
pos-M501T291	4255.93	10317.5	12102	6522.73	7752.25	6915.09	4865.46	3460.86	54393.9	12686.1	19823.3	7766.73	34013.4	12992.3	23622	6150.65	3.05113	0.0082644	0.00699301	0.485157	0.380943	2.16032	0.478372	up	501.303	4.85337	1	0	-	Unknown	-	-	-	-	1	Mupirocin	HMDB0014554	1	Mupirocin	C11758
pos-M506T328	1236.49	15524.4	1534.86	1734.23	25364.1	785.751	24179.4	26196.5	1286.66	443.607	581.838	1116.59	967.737	12710.4	1253.32	1061.47	0.201144	0.0478818	0.0281274	0.59515	0.49499	2.32546	0.119868	down	506.424	5.46738	0	0	-	Unknown	-	-	-	-	0	-	-	0	-	-
pos-M507T262	2412.46	2939.13	3403.27	6290.18	7802.17	4628.45	2303.04	6608.24	3158.36	2827.06	649.719	907.733	900.623	3534.4	2599.27	3138.46	0.486868	0.0194483	0.0649573	0.519106	0.585356	1.90559	0.363546	down	507.243	4.36476	0	0	-	Unknown	-	-	-	-	0	-	-	0	-	-
pos-M512T428	4029.39	1437.06	734.157	1553.27	1130.21	4520.6	1963.08	4981.45	2948.02	2138.84	3168.28	5290.77	10810.5	10497.3	15254.9	9358.79	2.92234	0.00992237	0.014763	0.495667	0.43499	2.53727	0.116362	up	512.364	7.12977	1	0	-	Unknown	-	-	-	-	0	-	-	1	N-Methylindolo[3,2-b]-5alpha-cholest-2-ene	C15294
pos-M514T230	2542.19	2410.39	4311.38	6813.95	2219.21	3717.77	3592	606.381	8362.05	5527.01	15149.7	4997.37	8723.29	5174.59	10741.6	1673.11	2.30222	0.0276537	0.0206682	0.540366	0.471102	1.95166	0.0654956	up	514.354	3.83397	0	0	-	Unknown	-	-	-	-	0	-	-	0	-	-
pos-M515T152	3628.79	8038.75	1430.43	2808.43	11191.9	1962.11	9992.23	4414.02	1751.85	3467.46	1720.32	1169.59	1324.89	1893.81	1800.93	2529.07	0.360228	0.0180812	0.014763	0.511977	0.43499	1.98377	0.147178	down	515.291	2.5404	1	0	-	Unknown	-	-	-	-	1	N1,N10-Diferuloylspermidine	HMDB0033471	0	-	-
pos-M515T334	2763.72	4332.47	4363.98	5223.27	8563.62	6104.71	5668.55	3989.69	15937.7	7101.03	37342.8	4079.15	5824.77	6756.49	9906	6935.41	2.28928	0.0456496	0.0281274	0.591692	0.49499	1.58677	0.259791	up	515.317	5.56933	1	0	-	Unknown	-	-	-	-	3	Flavidulol C;Homodolichosterone;(2alpha,3alpha,5alpha,22R,23R)-2,3,22,23-Tetrahydroxy-25-methylergost-24(28)en-6-one	HMDB0039150;HMDB0034079;HMDB0039443	0	-	-
pos-M517T195	51122	24139.8	54523.5	78835.5	34827.9	76076.6	28375.3	18944.9	117848	44419.8	147586	90979.6	156449	96527.8	94744.9	52088	2.18251	0.0052405	0.00699301	0.434125	0.380943	2.05064	0.0425172	up	517.326	3.25282	1	0	-	Unknown	-	-	-	-	6	1-docosanoyl-glycero-3-phosphate;LysoPA(22:0/0:0);LysoPA(i-22:0/0:0);Tauroursodeoxycholic acid;Taurodeoxycholic acid;Taurochenodesoxycholic acid	HMDB0062314;HMDB0114749;HMDB0114769;HMDB0000874;HMDB0000896;HMDB0000951	4	Auricularine;Taurodeoxycholate;Taurochenodeoxycholate;Tauroursodeoxycholic_acid	C09043;C05463;C05465;C16868
pos-M520T381	10815	5813.5	22409.7	12710.3	2390.54	7864.8	20090.6	10864.9	33464.5	23286.8	118335	19178.3	14636.9	15410.4	39537.5	9621.47	2.94183	0.0230353	0.0281274	0.528309	0.49499	1.98865	0.477228	up	520.382	6.34445	0	0	-	Unknown	-	-	-	-	0	-	-	0	-	-
pos-M521T381	4248.4	2398.39	6170.96	4315.4	654.461	2381.7	5383.29	3577.39	9461.33	6345.09	27572.2	6513.91	4069.69	4341.96	9746.98	5314.63	2.51857	0.0188101	0.0104118	0.516184	0.409631	1.96959	0.420783	up	521.385	6.34916	1	0	-	Unknown	-	-	-	-	4	Cyclopassifloic acid B;TG(10:0/8:0/8:0);TG(8:0/8:0/10:0);N-[2-(1H-Indol-3-yl)ethyl]docosanamide	HMDB0038388;HMDB0072193;HMDB0072251;HMDB0038961	0	-	-
pos-M523T342	3549.7	1320.76	3581.84	2307.33	1646.38	1578.97	2941.5	932.586	5628.63	4730.6	14941.6	3627.88	2598.94	2199.33	3888.23	1800.71	2.20706	0.0394005	0.0281274	0.572041	0.49499	1.60126	0.367621	up	523.322	5.69312	1	0	-	Unknown	-	-	-	-	5	Frangulanine;Adouetine X;26-Methyl nigranoate;3b,18b-3-Methoxy-11-oxo-12-oleanen-30-oic acid;Methyl 3b,24-dihydroxy-11,13(18)-oleanadien-30-oate	HMDB0030199;HMDB0034216;HMDB0033409;HMDB0034516;HMDB0035257	2	Adouetine_X;Frangulanine	C09993;C10003
pos-M528T157	1240.01	5891.43	3380.77	2712.52	10637.5	2845.27	2856.3	4920.5	951.128	1676.1	1556.77	1480.95	1875.07	1774.34	3100.83	3461.36	0.4604	0.0276504	0.0649573	0.540366	0.585356	1.64892	0.446429	down	528.297	2.60939	1	0	-	Unknown	-	-	-	-	4	Carboprost Tromethamine;CGP71422;CGP72383;Physagulin A	HMDB0014573;HMDB0013864;HMDB0013865;HMDB0041047	1	Nebramycin_5'	C18001
pos-M541T224	2120.82	2263.64	1677.16	7824.72	966.138	4370.56	1091.14	1686.38	5230.19	5349.05	11476	7174.54	7675.69	2699.05	3760.18	2188.71	2.07056	0.0194612	0.0281274	0.519106	0.49499	1.92623	0.147669	up	541.365	3.72897	0	0	-	Unknown	-	-	-	-	0	-	-	0	-	-
pos-M543T251	3183.29	3834.73	3618.63	7352.97	5581.62	2464.97	3084	2304.89	5745.87	3181.95	21971	3654.88	6590.73	5719.01	9281.1	12658.1	2.18942	0.0282241	0.0281274	0.544253	0.49499	1.75161	0.101286	up	543.325	4.17928	1	0	-	Unknown	-	-	-	-	0	-	-	4	Belladonnine;Cucurbitacin_P;1-Linoleoylglycerophosphocholine;Protoverine	C10845;C08804;C04100;C10817
pos-M544T219	4626.94	861.604	735.56	6423.88	1083.98	2804.31	1554.81	507.63	5186.31	4945.77	9196.68	4181.86	7531.96	3328.26	7713.69	2130.23	2.3773	0.0102191	0.014763	0.495667	0.43499	2.35498	0.160693	up	544.364	3.64673	1	0	-	Unknown	-	-	-	-	2	(24E)-3alpha-Acetoxy-15alpha-hydroxy-23-oxo-7,9(11),24-lanostatrien-26-oic acid;(24E)-15alpha-Acetoxy-3alpha-hydroxy-23-oxo-7,9(11),24-lanostatrien-26-oic acid	HMDB0035386;HMDB0035387	0	-	-
pos-M558T229	2872.82	1298.2	2792.62	7820.11	1326.49	4672.01	1439.12	1007.96	7022.54	6348.65	14187.1	6575.7	10083.5	6775.87	10858.5	1878.01	2.74351	0.00468932	0.0104118	0.434125	0.409631	2.41304	0.0644533	up	558.381	3.81937	0	0	-	Unknown	-	-	-	-	0	-	-	0	-	-
pos-M559T229	1824.63	1934.31	2846.22	2831.07	1771.04	2950.39	618.118	1307.49	4077.25	4093.63	6790.54	3932.71	5090.09	3385.97	5721.72	1868.12	2.17369	0.00364677	0.0018648	0.431017	0.279543	2.07191	0.110731	up	559.383	3.82158	0	0	-	Unknown	-	-	-	-	0	-	-	0	-	-
pos-M567T382	1081.27	2252.92	3608.77	2001.27	1847.45	2702.44	1378.24	922.286	5460.8	1870.41	4968.2	3129.71	8407.36	4279.6	3419.45	1988.61	2.1225	0.00943965	0.0206682	0.495344	0.471102	1.78476	0.462905	up	567.399	6.36612	0	0	-	Unknown	-	-	-	-	0	-	-	0	-	-
pos-M568T533	363.081	558.765	955.981	571.587	476.329	663.292	485.136	645.458	1466.45	1605.13	2865.57	780.565	1030.52	1037.12	596.786	957.179	2.19071	0.00415957	0.0018648	0.434125	0.279543	1.90812	0.242797	up	568.423	8.87955	0	0	-	Unknown	-	-	-	-	0	-	-	0	-	-
pos-M572T147	11813	10259.3	2235.86	2429.98	1789.42	2024.07	6755	11450.5	2479.91	1911.04	2507.62	1045.07	1867.95	2617.43	1679.4	1490.08	0.319922	0.0214816	0.0649573	0.521506	0.585356	2.02068	0.109242	down	572.191	2.45467	1	0	-	Unknown	-	-	-	-	10	5-(3-Pyridyl)-2-hydroxytetrahydrofuran;L-Phenylalanine;3-Pyridinebutanoic acid;Benzocaine;Norsalsolinol;Gentiatibetine;Ethyl 2-aminobenzoate;Methyl N-methylanthranilate;Benzyl glycinate;4-Hydroxy-1-(3-pyridinyl)-1-butanone	HMDB0062407;HMDB0000159;HMDB0001007;HMDB0004992;HMDB0006044;HMDB0033485;HMDB0033589;HMDB0034169;HMDB0059934;HMDB0062402	10	L-Phenylalanine;Phenylalanine;D-Phenylalanine;Benzocaine;Tricaine;Metolcarb;4-Hydroxy-1-(3-pyridinyl)-1-butanone;5-(3-Pyridyl)-2-hydroxytetrahydrofuran;L-beta-Phenylalanine;D-beta-Phenylalanine	C00079;C02057;C02265;C07527;C18090;C18747;C19565;C19578;C20487;C20488
pos-M572T241	1201.07	1021.96	1777.09	4432.37	1038.68	2932.27	1843.15	882.134	4921.65	3569.79	9442.15	3928.46	4965.15	3723.56	6754.95	571.84	2.50369	0.0326044	0.0281274	0.548567	0.49499	1.96213	0.121644	up	572.396	4.02025	1	0	-	Unknown	-	-	-	-	3	Ganoderic acid Me;Ganoderic acid R;(2xi,3xi)-2,3-Dihydroxy-12,18-ursadien-28-oic acid diacetate	HMDB0035333;HMDB0035621;HMDB0036745	0	-	-
pos-M585T229	559.956	1392.81	1056.6	1761.44	1234.09	1257.22	1212.14	957.603	3587.51	2161.46	2667.72	1418.71	2458.19	2197.08	2954.39	1536.71	2.01252	0.000708854	0.000621601	0.298099	0.21637	1.97573	0.375152	up	585.385	3.81978	0	0	-	Unknown	-	-	-	-	0	-	-	0	-	-
pos-M586T338	1429.11	1727.79	1888.4	2168.37	481.136	637.279	1937.2	741.416	4641.46	1373.68	4682.18	4764.41	1056.53	2697.25	2417.92	2068.14	2.15259	0.0198158	0.0281274	0.519106	0.49499	1.84702	0.378161	up	586.407	5.64132	1	0	-	Unknown	-	-	-	-	1	33-Deoxy-33-hydroperoxyfurohyperforin	HMDB0038387	0	-	-
pos-M595T404	1142.66	862.013	3000.85	4906.32	1929.18	4036.73	1924.83	2062.05	3511.43	2495.52	9847.95	6081.55	7372.71	3973.45	6129.02	3879.31	2.1793	0.00706261	0.014763	0.480225	0.43499	1.98036	0.421996	up	595.393	6.73148	1	0	-	Unknown	-	-	-	-	5	Hericenone E;Hericenone H;22-Angeloylbarringtogenol C;(3b,5a,22E,24S)-Stigmasta-7,22,25-trien-3-ol 3-glucoside;Germanicol cinnamate	HMDB0039140;HMDB0039595;HMDB0032835;HMDB0033089;HMDB0034514	0	-	-
pos-M602T229	2231.75	1060.84	1387.28	5364.42	1281.54	3474.3	1289.14	1313.86	5124.08	4005.84	8961.91	4804.05	6842.75	4617.58	7123.79	1641.82	2.47782	0.00317043	0.00699301	0.414791	0.380943	2.25987	0.0878527	up	602.409	3.81098	0	0	-	Unknown	-	-	-	-	0	-	-	0	-	-
pos-M605T345	4040.02	3255.07	1389.3	979.486	3140.19	1007.67	5742.23	6642.08	908.527	1917.81	729.378	887.165	1000.28	1953.79	729.675	2212.42	0.39468	0.0263188	0.0206682	0.537353	0.471102	1.94436	0.243618	down	604.542	5.7467	0	0	-	Unknown	-	-	-	-	0	-	-	0	-	-
pos-M616T240	1060.89	1197.86	1762.86	5094.68	822.549	3544.99	1132.87	1025.77	5469.29	3083.97	9876.11	5000.77	6438.38	4335.18	6403.42	1321.34	2.68043	0.00446333	0.00699301	0.434125	0.380943	2.3498	0.115593	up	616.423	4.00195	0	0	-	Unknown	-	-	-	-	0	-	-	0	-	-
pos-M619T359	1028.91	749.876	850.602	1697.31	1031.21	837.034	873.964	550.102	2225.15	672.687	3874.38	1005.77	1381.2	2308.37	2836.31	1822.03	2.11653	0.0148587	0.0281274	0.500252	0.49499	1.75108	0.322481	up	619.281	5.99101	0	0	-	Unknown	-	-	-	-	0	-	-	0	-	-
pos-M620T345	768.384	2015.34	124.067	38.7157	545.184	167.014	2727.49	3592.56	10.4311	227.744	13.369	94.2972	33.703	374.807	161.202	541.068	0.145972	0.036083	0.0379176	0.562671	0.52333	2.8186	0.262223	down	619.566	5.74915	0	0	-	Unknown	-	-	-	-	0	-	-	0	-	-
pos-M630T255	1244.7	1373.09	768.515	2588.17	1042.83	2121.28	1370.56	955.263	3390.01	1889.67	5309.61	2866.29	3154.2	3350.64	2523.8	1419.33	2.08502	0.00242434	0.0029526	0.406908	0.307805	2.0107	0.051908	up	630.438	4.25433	0	0	-	Unknown	-	-	-	-	0	-	-	0	-	-
pos-M646T228	1568.65	934.677	1368.21	4330.88	1322.03	2833.44	1336.29	1318.1	4299.39	3384.52	6625.05	3315.63	4912.33	2499.64	4984.52	1589.21	2.10563	0.00510741	0.00699301	0.434125	0.380943	2.00809	0.126383	up	646.433	3.80523	1	0	-	Unknown	-	-	-	-	0	-	-	1	Antibiotic_TA	C15756
pos-M660T239	1677.97	1026.08	1159.8	3767.35	1265.79	2963.74	1200.74	1086.19	4662.96	3421.14	6670.76	3455.46	4713.47	3172.27	5054.59	1158.86	2.28374	0.00506437	0.014763	0.434125	0.43499	2.08337	0.0980983	up	660.449	3.98627	1	0	-	Unknown	-	-	-	-	1	Lansioside A	HMDB0035101	1	Aridanin	C08922
pos-M684T197	2651.39	558.791	2144.85	1930.23	1534.43	2712.47	906.776	2212.1	4209.51	2748.05	4474.14	3486.71	5247.03	2241.72	3403.95	4441.78	2.0649	0.00431197	0.000621601	0.434125	0.21637	2.08206	0.160774	up	684.454	3.27687	1	0	-	Unknown	-	-	-	-	22	PE(14:0/18:4(6Z,9Z,12Z,15Z));PE(14:1(9Z)/18:3(6Z,9Z,12Z));PE(14:1(9Z)/18:3(9Z,12Z,15Z));PE(18:3(6Z,9Z,12Z)/14:1(9Z));PE(18:3(9Z,12Z,15Z)/14:1(9Z));PE(18:4(6Z,9Z,12Z,15Z)/14:0);PE(14:1(9Z)/16:0);PE(14:0/16:1(9Z));PE(16:0/14:1(9Z));PE(16:1(9Z)/14:0);PE-NMe(14:1(9Z)/15:0);PE-NMe(15:0/14:1(9Z));PE-NMe2(14:0/14:1(9Z));PE-NMe2(14:1(9Z)/14:0);PA(14:0/20:5(5Z,8Z,11Z,14Z,17Z));PA(14:1(9Z)/20:4(5Z,8Z,11Z,1…	HMDB0008832;HMDB0008863;HMDB0008864;HMDB0009119;HMDB0009152;HMDB0009184;HMDB0008857;HMDB0008825;HMDB0008921;HMDB0008953;HMDB0112938;HMDB0113018;HMDB0113839;HMDB0113899;HMDB0114787;HMDB0114801;HMDB0114802;HMDB0114859;HMDB0115031;HMDB0115145;HMDB0115172;HMDB0115198	0	-	-
pos-M686T498	8878.49	17260.8	12752.4	14682.9	20238.8	14815.7	18400.8	13869.2	11086.4	27383.6	31061	397554	33486.6	20607	36573.3	41074.4	4.95311	0.0393732	0.00699301	0.572041	0.380943	2.07119	0.279429	up	686.2	8.30624	0	0	-	Unknown	-	-	-	-	0	-	-	0	-	-
pos-M704T239	1076.24	2407.26	1071.33	4034.63	1474.84	2497.1	1320.41	1329.06	3965.94	3181.9	6280.02	4476.39	5173.75	3298.61	4379.06	1736.07	2.13609	0.00245686	0.004662	0.406908	0.349429	2.07162	0.268912	up	704.474	3.9837	0	0	-	Unknown	-	-	-	-	0	-	-	0	-	-
pos-M730T323	1121.15	1541.6	2094.08	1630.7	468.242	1003.85	3579.47	907.202	1721.08	2605.86	4995.39	2955.27	6066.82	4217.01	1104.57	2591.62	2.12676	0.0178766	0.0206682	0.511977	0.471102	1.96196	0.260173	up	730.407	5.38245	1	0	-	Unknown	-	-	-	-	4	PS(14:1(9Z)/15:0);PS(15:0/14:1(9Z));13-Demethylspirolide C;Spirolide A	HMDB0112275;HMDB0112321;HMDB0038343;HMDB0039434	1	Digitalin	C08862
pos-M742T204	2366.08	1473.85	3609.11	3717.54	1609.05	2758.17	1178.3	2172.79	4871.19	2830.13	6405.06	5227.14	5901.34	3610.46	4381.37	5246.92	2.03727	0.00103503	0.0010878	0.351959	0.248224	2.07534	0.256444	up	741.511	3.3955	1	0	-	Unknown	-	-	-	-	12	PC(14:1(9Z)/18:4(6Z,9Z,12Z,15Z));PC(18:4(6Z,9Z,12Z,15Z)/14:1(9Z));PE(15:0/20:5(5Z,8Z,11Z,14Z,17Z));PE(20:5(5Z,8Z,11Z,14Z,17Z)/15:0);PE-NMe(14:0/20:5(5Z,8Z,11Z,14Z,17Z));PE-NMe(14:1(9Z)/20:4(5Z,8Z,11Z,14Z));PE-NMe(14:1(9Z)/20:4(8Z,11Z,14Z,17Z));PE-NMe(16:1(9Z)/18:4(6Z,9Z,12Z,15Z));PE-NMe(18:4(6Z,9Z,12Z,15Z)/16:1(9Z));PE-NMe(20:4(5Z,8Z,11Z,14Z)/14:1(9Z));PE-NMe(20:4(8Z,11Z,14Z,17Z)/14:1(9Z));PE-NMe…	HMDB0007910;HMDB0008230;HMDB0008906;HMDB0009450;HMDB0112989;HMDB0113007;HMDB0113008;HMDB0113068;HMDB0113254;HMDB0113423;HMDB0113451;HMDB0113479	1	Ecdysone_palmitate	C02681
pos-M747T412_2	907.381	466.918	2335.31	1929.57	119.125	831.543	826.666	96.9022	2695.05	839.013	3960.53	2259.99	2252.49	1375.18	5199.03	616.732	2.55517	0.03213	0.0379176	0.54716	0.52333	2.20991	0.423287	up	747.025	6.86158	1	0	-	Unknown	-	-	-	-	0	-	-	2	Coumaphos_anti-dimer;Coumaphos_syn-dimer	C11026;C11027
pos-M847T346	48193.3	53735.2	12926.1	6576.38	45271.6	5254.97	105104	119687	3749.38	28083.6	6144.17	4050.32	4817.76	16408.6	6492.24	17616.6	0.220196	0.0269309	0.0281274	0.539555	0.49499	2.42811	0.225292	down	846.617	5.77035	1	0	-	Unknown	-	-	-	-	12	PS(16:0/24:1(15Z));PS(16:1(9Z)/24:0);PS(18:0/22:1(13Z));PS(18:1(11Z)/22:0);PS(18:1(9Z)/22:0);PS(20:0/20:1(11Z));PS(20:1(11Z)/20:0);PS(22:0/18:1(11Z));PS(22:0/18:1(9Z));PS(22:1(13Z)/18:0);PS(24:0/16:1(9Z));PS(24:1(15Z)/16:0)	HMDB0112356;HMDB0112370;HMDB0112380;HMDB0112400;HMDB0112417;HMDB0112524;HMDB0112551;HMDB0112713;HMDB0112714;HMDB0112741;HMDB0112885;HMDB0112913	0	-	-
pos-M848T346	20753.1	21880.6	4895.34	3606.7	19153.9	4033.45	43552.3	48655.7	1877.38	13108	3461.04	2415.48	2219.84	6529.75	3502.65	7379.27	0.243158	0.0177852	0.014763	0.511977	0.43499	2.39923	0.211249	down	847.62	5.77132	1	0	-	Unknown	-	-	-	-	3	TG(15:0/14:1(9Z)/20:5(5Z,8Z,11Z,14Z,17Z));TG(15:0/20:5(5Z,8Z,11Z,14Z,17Z)/14:1(9Z));TG(14:1(9Z)/15:0/20:5(5Z,8Z,11Z,14Z,17Z))	HMDB0043188;HMDB0043720;HMDB0047766	0	-	-
pos-M849T346	6250.3	7407.24	2140.86	1313.78	6125.17	1297.93	11584.2	13922.5	1245.71	3554.68	2016.07	1003.59	1780.24	3003.55	1448.88	3027.43	0.341317	0.047903	0.0829837	0.59515	0.607138	1.92104	0.142187	down	848.621	5.77002	1	0	-	Unknown	-	-	-	-	56	PE(20:5(5Z,8Z,11Z,14Z,17Z)/24:1(15Z));PE(22:0/22:6(4Z,7Z,10Z,13Z,16Z,19Z));PE(22:1(13Z)/22:5(4Z,7Z,10Z,13Z,16Z));PE(22:1(13Z)/22:5(7Z,10Z,13Z,16Z,19Z));PE(22:2(13Z,16Z)/22:4(7Z,10Z,13Z,16Z));PE(22:4(7Z,10Z,13Z,16Z)/22:2(13Z,16Z));PE(22:5(4Z,7Z,10Z,13Z,16Z)/22:1(13Z));PE(22:5(7Z,10Z,13Z,16Z,19Z)/22:1(13Z));PE(22:6(4Z,7Z,10Z,13Z,16Z,19Z)/22:0);PE(24:1(15Z)/20:5(5Z,8Z,11Z,14Z,17Z));PE-NMe2(20:0/22:6…	HMDB0009476;HMDB0009507;HMDB0009538;HMDB0009539;HMDB0009570;HMDB0009601;HMDB0009634;HMDB0009667;HMDB0009699;HMDB0009764;HMDB0114207;HMDB0114234;HMDB0114235;HMDB0114262;HMDB0114345;HMDB0114374;HMDB0114402;HMDB0114456;HMDB0114483;HMDB0114484;HMDB0114509;HMDB0114535;HMDB0114562;HMDB0114588;HMDB0009113;HMDB0009145;HMDB0009178;HMDB0009272;HMDB0009304;HMDB0009336;HMDB0009369;HMDB0009496;HMDB0009497;HMD…	0	-	-
pos-M869T347	1808.9	1981.83	1506.92	1345.12	3042.99	1078.37	4644.24	5683.42	1003.29	1613.26	1318.67	1069.14	998.226	1174.28	756.086	1734.25	0.45834	0.0194493	0.0104118	0.519106	0.409631	1.70284	0.38251	down	868.597	5.77693	1	0	-	Unknown	-	-	-	-	12	PS(16:0/24:1(15Z));PS(16:1(9Z)/24:0);PS(18:0/22:1(13Z));PS(18:1(11Z)/22:0);PS(18:1(9Z)/22:0);PS(20:0/20:1(11Z));PS(20:1(11Z)/20:0);PS(22:0/18:1(11Z));PS(22:0/18:1(9Z));PS(22:1(13Z)/18:0);PS(24:0/16:1(9Z));PS(24:1(15Z)/16:0)	HMDB0112356;HMDB0112370;HMDB0112380;HMDB0112400;HMDB0112417;HMDB0112524;HMDB0112551;HMDB0112713;HMDB0112714;HMDB0112741;HMDB0112885;HMDB0112913	0	-	-
pos-M883T387	328.723	596.688	702.056	441.987	538.85	1211.72	445.723	430.052	1840.23	1420.19	2999.82	1174.53	1454.55	962.095	744.19	933.038	2.4551	0.000895184	0.0018648	0.328293	0.279543	2.25465	0.254185	up	882.665	6.44976	0	0	-	Unknown	-	-	-	-	0	-	-	0	-	-
pos-M886T312	1007.65	472.868	1908.29	1569.91	353.488	1440.42	776.515	487.289	1570.94	1012.07	3700.69	3612.81	5524.76	1075.41	3093.89	1093.68	2.58023	0.0137968	0.0206682	0.497009	0.471102	2.09045	0.199202	up	885.693	5.19997	1	0	-	Unknown	-	-	-	-	29	TG(20:5(5Z,8Z,11Z,14Z,17Z)/15:0/20:5(5Z,8Z,11Z,14Z,17Z));TG(15:0/18:4(6Z,9Z,12Z,15Z)/22:6(4Z,7Z,10Z,13Z,16Z,19Z));TG(15:0/20:5(5Z,8Z,11Z,14Z,17Z)/20:5(5Z,8Z,11Z,14Z,17Z));TG(15:0/22:6(4Z,7Z,10Z,13Z,16Z,19Z)/18:4(6Z,9Z,12Z,15Z));TG(18:4(6Z,9Z,12Z,15Z)/15:0/22:6(4Z,7Z,10Z,13Z,16Z,19Z));TG(15:0/16:1(9Z)/22:6(4Z,7Z,10Z,13Z,16Z,19Z));TG(15:0/20:3(5Z,8Z,11Z)/18:4(6Z,9Z,12Z,15Z));TG(15:0/18:2(9Z,12Z)/20…	HMDB0055689;HMDB0043683;HMDB0043739;HMDB0043795;HMDB0055367;HMDB0043219;HMDB0043331;HMDB0043420;HMDB0043442;HMDB0043448;HMDB0043505;HMDB0043526;HMDB0043533;HMDB0043645;HMDB0043651;HMDB0043667;HMDB0043673;HMDB0043700;HMDB0043707;HMDB0043728;HMDB0043779;HMDB0048455;HMDB0050899;HMDB0052422;HMDB0052862;HMDB0052868;HMDB0053671;HMDB0054027;HMDB0055157	0	-	-
pos-M887T312	630.457	500.272	1494.69	1392.82	157.232	1237.6	812.457	313.975	1334.63	634.459	2660.1	2487.34	3486.46	830.568	2155.6	875.262	2.21185	0.032105	0.0379176	0.54716	0.52333	1.94472	0.132396	up	886.694	5.20085	1	0	-	Unknown	-	-	-	-	9	TG(18:4(6Z,9Z,12Z,15Z)/18:3(6Z,9Z,12Z)/18:4(6Z,9Z,12Z,15Z));TG(18:4(6Z,9Z,12Z,15Z)/18:3(9Z,12Z,15Z)/18:4(6Z,9Z,12Z,15Z));TG(20:5(5Z,8Z,11Z,14Z,17Z)/14:1(9Z)/20:5(5Z,8Z,11Z,14Z,17Z));TG(14:1(9Z)/18:4(6Z,9Z,12Z,15Z)/22:6(4Z,7Z,10Z,13Z,16Z,19Z));TG(14:1(9Z)/20:5(5Z,8Z,11Z,14Z,17Z)/20:5(5Z,8Z,11Z,14Z,17Z));TG(14:1(9Z)/22:6(4Z,7Z,10Z,13Z,16Z,19Z)/18:4(6Z,9Z,12Z,15Z));TG(18:3(6Z,9Z,12Z)/18:4(6Z,9Z,12Z,…	HMDB0055453;HMDB0055495;HMDB0055713;HMDB0048297;HMDB0048341;HMDB0048385;HMDB0053189;HMDB0055317;HMDB0055403	0	-	-
pos-M888T312	815.952	451.404	1410.34	1093.46	570.034	1077.3	821.727	344.743	1408.41	670.256	2129.6	1949.47	2933.33	954.091	2255.07	902.3	2.00495	0.0176015	0.0379176	0.511977	0.52333	1.76716	0.23334	up	887.705	5.20013	1	0	-	Unknown	-	-	-	-	54	TG(15:0/18:3(6Z,9Z,12Z)/22:6(4Z,7Z,10Z,13Z,16Z,19Z));TG(15:0/20:4(5Z,8Z,11Z,14Z)/20:5(5Z,8Z,11Z,14Z,17Z));TG(15:0/22:5(4Z,7Z,10Z,13Z,16Z)/18:4(6Z,9Z,12Z,15Z));TG(15:0/18:3(9Z,12Z,15Z)/22:6(4Z,7Z,10Z,13Z,16Z,19Z));TG(15:0/18:4(6Z,9Z,12Z,15Z)/22:5(4Z,7Z,10Z,13Z,16Z));TG(15:0/18:4(6Z,9Z,12Z,15Z)/22:5(7Z,10Z,13Z,16Z,19Z));TG(15:0/20:4(8Z,11Z,14Z,17Z)/20:5(5Z,8Z,11Z,14Z,17Z));TG(15:0/20:5(5Z,8Z,11Z,14…	HMDB0043451;HMDB0043536;HMDB0043621;HMDB0043654;HMDB0043677;HMDB0043682;HMDB0043710;HMDB0043732;HMDB0043738;HMDB0043766;HMDB0043787;HMDB0043794;HMDB0052871;HMDB0054030;HMDB0054919;HMDB0055160;HMDB0055366;HMDB0055542;HMDB0043045;HMDB0043213;HMDB0043218;HMDB0043246;HMDB0043275;HMDB0043323;HMDB0043330;HMDB0043413;HMDB0043419;HMDB0043435;HMDB0043441;HMDB0043476;HMDB0043497;HMDB0043504;HMDB0043525;HMD…	0	-	-
pos-M903T312	442.442	233.711	916.528	764.737	149.757	745.403	414.675	305.428	892.395	604.881	1300.84	1371.65	1744.14	560.178	1063.53	609.358	2.05075	0.0118563	0.0206682	0.497009	0.471102	1.97107	0.150619	up	902.717	5.20117	1	0	-	Unknown	-	-	-	-	5	TG(20:5(5Z,8Z,11Z,14Z,17Z)/15:0/20:5(5Z,8Z,11Z,14Z,17Z));TG(15:0/18:4(6Z,9Z,12Z,15Z)/22:6(4Z,7Z,10Z,13Z,16Z,19Z));TG(15:0/20:5(5Z,8Z,11Z,14Z,17Z)/20:5(5Z,8Z,11Z,14Z,17Z));TG(15:0/22:6(4Z,7Z,10Z,13Z,16Z,19Z)/18:4(6Z,9Z,12Z,15Z));TG(18:4(6Z,9Z,12Z,15Z)/15:0/22:6(4Z,7Z,10Z,13Z,16Z,19Z))	HMDB0055689;HMDB0043683;HMDB0043739;HMDB0043795;HMDB0055367	0	-	-
pos-M904T387	641.24	1700.72	1786.47	1463.47	1034.67	2598.93	883.237	1539.37	3032.52	1937.72	5849.8	2692.18	4728.54	3166.86	1986.73	2445.43	2.21837	0.00178521	0.0010878	0.394225	0.248224	2.05781	0.386174	up	903.644	6.44881	0	0	-	Unknown	-	-	-	-	0	-	-	0	-	-
pos-M908T312	679.495	525.758	1029.64	876.755	360.727	976.006	968.921	573.546	1629.01	679.843	2013.72	1973.22	3218.44	1326.08	2066.5	1054.96	2.33052	0.00222793	0.0018648	0.406908	0.279543	2.06426	0.359834	up	907.673	5.20175	1	0	-	Unknown	-	-	-	-	5	TG(20:5(5Z,8Z,11Z,14Z,17Z)/15:0/20:5(5Z,8Z,11Z,14Z,17Z));TG(15:0/18:4(6Z,9Z,12Z,15Z)/22:6(4Z,7Z,10Z,13Z,16Z,19Z));TG(15:0/20:5(5Z,8Z,11Z,14Z,17Z)/20:5(5Z,8Z,11Z,14Z,17Z));TG(15:0/22:6(4Z,7Z,10Z,13Z,16Z,19Z)/18:4(6Z,9Z,12Z,15Z));TG(18:4(6Z,9Z,12Z,15Z)/15:0/22:6(4Z,7Z,10Z,13Z,16Z,19Z))	HMDB0055689;HMDB0043683;HMDB0043739;HMDB0043795;HMDB0055367	0	-	-
pos-M964T344	3022.59	3111.79	2422.14	5636.99	3888.37	1061.99	6344.99	8008.7	902.249	4330.04	1976.14	1134.97	2706.47	2248.7	1398.47	1175.66	0.473846	0.0287307	0.0379176	0.544253	0.52333	1.71477	0.249197	down	963.639	5.73547	1	0	-	Unknown	-	-	-	-	0	-	-	1	beta-D-Mannosylphosphodecaprenol	C04150
