# Supplementary material for: Supplementation of dietary areca nut extract modulates the growth performance, cecal microbiota composition, and immune function in Wenchang chickens
Source: Front Vet Sci. 2023 Dec 12;10:1278312. doi: 10.3389/fvets.2023.1278312 (PMC10773572; doi:10.3389/fvets.2023.1278312)
Supplement: Supplementary file 1 [file Data_Sheet_1.zip › Table S4 Statistics of differential expressed proteins between compared groups in bone marrow.xlsx]

## Sheet: Supplementary Table 4
ID	CCKM1	CCKM2	CCKM3	CNTM1	CNTM2	CNTM3	ratio	t.test_p.value	wilcox.test_p.value	t.test_p.value_BHcorrect	wilcox.test_p.value_BHcorrect	regulated	ProteinGroup	protein	description	go_cellularcomponent	go_molecularfunction	go_biologicalprocess	eggnog_description	eggnog_category	eggnog_term	kegg_pathway	reactome_pathways	wikipathways	tf_family	subcellularlocation
A0A125RM76	33133.2	32140.7	35393.4	60095.7	85502	74020.2	2.18162	0.0123416	0.1	0.554375	0.610014	up	A0A125RM76	A0A125RM76	Interferon-induced protein with tetratricopeptide repeats 5 OS=Gallus gallus OX=9031 GN=IFIT5 PE=2 SV=1	NA	GO:0003723::RNA binding	GO:0051607::defense response to virus	Interferon-induced protein with tetratricopeptide repeats	Poorly characterized	Function unknown	05168::Herpes simplex infection||05160::Hepatitis C	Interferon alpha/beta signaling	The_human_immune_response_to_tuberculosis	NA	Cytoplasm
A0A1D5NY06	83241.7	90857	81589.2	61834	71969	69871	0.796573	0.0195807	0.1	0.626443	0.610014	down	A0A1D5NY06	A0A1D5NY06	Spermidine synthase OS=Gallus gallus OX=9031 GN=SRM PE=3 SV=2	GO:0005829::cytosol	GO:0004766::spermidine synthase activity;GO:0042803::protein homodimerization activity	GO:0008295::spermidine biosynthetic process	Spermidine synthase	Metabolism	Amino acid transport and metabolism	01100::Metabolic pathways||00270::Cysteine and methionine metabolism||00330::Arginine and proline metabolism||00480::Glutathione metabolism||00410::beta-Alanine metabolism	Metabolism of polyamines	Amino_Acid_metabolism::Urea_cycle_and_metabolism_of_amino_groups::Methionine_De_Novo_and_Salvage_Pathway::Nucleotide_Metabolism	NA	Cytoplasm
A0A1D5NZW2	17648.4	15268.8	14991.4	24198	22073.7	23133.3	1.4487	0.00774414	0.1	0.475507	0.610014	up	A0A1D5NZW2	A0A1D5NZW2	Nicotinamide-nucleotide adenylyltransferase OS=Gallus gallus OX=9031 GN=NMNAT1 PE=3 SV=2	NA	NA	NA	Nicotinamide mononucleotide adenylyltransferase 1	Metabolism	Coenzyme transport and metabolism	01100::Metabolic pathways||00760::Nicotinate and nicotinamide metabolism	Nicotinate metabolism	NAD+_biosynthetic_pathways::NAD+_metabolism::NAD_Biosynthesis_II_(from_tryptophan)	NA	Cytoplasm
A0A1D5PKK0	133730	120311	124769	102339	95529.5	98156.1	0.781461	0.00451235	0.1	0.400052	0.610014	down	A0A1D5PKK0	A0A1D5PKK0	Pyrroline-5-carboxylate reductase OS=Gallus gallus OX=9031 GN=PYCR1 PE=3 SV=2	NA	GO:0004735::pyrroline-5-carboxylate reductase activity	GO:0055129::L-proline biosynthetic process;GO:0055114::oxidation-reduction process	Pyrroline-5-carboxylate reductase	Metabolism	Amino acid transport and metabolism	01100::Metabolic pathways||01230::Biosynthesis of amino acids||00330::Arginine and proline metabolism	Glutamate and glutamine metabolism	Metabolic_reprogramming_in_colon_cancer	NA	Extracellular
A0A1D5PMT8	155863	177059	167638	140180	135146	131590	0.812923	0.0163087	0.1	0.583272	0.610014	down	A0A1D5PMT8	A0A1D5PMT8	60S acidic ribosomal protein P2 OS=Gallus gallus OX=9031 GN=RPLP2 PE=3 SV=1	GO:0005925::focal adhesion;GO:0022625::cytosolic large ribosomal subunit;GO:0016020::membrane;GO:0070062::extracellular exosome	GO:0003735::structural constituent of ribosome	GO:0006414::translational elongation	60S acidic ribosomal protein P2	Information storage and processing	Translation, ribosomal structure and biogenesis	03010::Ribosome	Regulation of expression of SLITs and ROBOs::Major pathway of rRNA processing in the nucleolus and cytosol::Nonsense Mediated Decay (NMD) enhanced by the Exon Junction Complex (EJC)::SRP-dependent cotranslational protein targeting to membrane::L13a-mediated translational silencing of Ceruloplasmin expression::GTP hydrolysis and joining of the 60S ribosomal subunit::Response of EIF2AK4 (GCN2) to a…	VEGFA-VEGFR2_Signaling_Pathway::Cytoplasmic_Ribosomal_Proteins	NA	Cytoplasm
A0A1D5PQ66	117325	117448	105772	164522	142638	139115	1.31047	0.0172291	0.1	0.583272	0.610014	up	A0A1D5PQ66	A0A1D5PQ66	RNA binding motif protein 10 OS=Gallus gallus OX=9031 GN=RBM10 PE=3 SV=1	NA	NA	NA	RNA-binding protein	Information storage and processing	RNA processing and modification	NA	mRNA Splicing - Major Pathway	mRNA_Processing	NA	Nucleus
A0A1D5PR40	247535	213969	207021	186058	179499	147715	0.767768	0.0456254	0.1	0.671651	0.610014	down	A0A1D5PR40	A0A1D5PR40	60S ribosomal protein L17 OS=Gallus gallus OX=9031 GN=LOC107049046 PE=3 SV=1	GO:0005844::polysome;GO:0022625::cytosolic large ribosomal subunit;GO:0031672::A band;GO:0005634::nucleus	GO:0005515::protein binding;GO:0070180::large ribosomal subunit rRNA binding;GO:0003735::structural constituent of ribosome	GO:0000184::nuclear-transcribed mRNA catabolic process, nonsense-mediated decay;GO:0006413::translational initiation;GO:0034198::cellular response to amino acid starvation;GO:1900087::positive regulation of G1/S transition of mitotic cell cycle;GO:1990928::response to amino acid starvation;GO:0019083::viral transcription;GO:0006614::SRP-dependent cotranslational protein targeting to membrane;GO:0…	60S ribosomal protein	Information storage and processing	Translation, ribosomal structure and biogenesis	03010::Ribosome	Regulation of expression of SLITs and ROBOs::Major pathway of rRNA processing in the nucleolus and cytosol::Nonsense Mediated Decay (NMD) enhanced by the Exon Junction Complex (EJC)::SRP-dependent cotranslational protein targeting to membrane::L13a-mediated translational silencing of Ceruloplasmin expression::GTP hydrolysis and joining of the 60S ribosomal subunit::Response of EIF2AK4 (GCN2) to a…	Cytoplasmic_Ribosomal_Proteins	NA	Cytoplasm
A0A1L1RYE4	106030	107676	117556	87808.3	74610.8	91584.7	0.766775	0.0318214	0.1	0.66406	0.610014	down	A0A1L1RYE4	A0A1L1RYE4	Tandem PRG2/PRG3 gene pair OS=Gallus gallus OX=9031 GN=PGR2/3 PE=4 SV=1	NA	NA	NA	defense response to nematode	Cellular processes and signaling	Signal transduction mechanisms	04020::Calcium signaling pathway||04080::Neuroactive ligand-receptor interaction||04742::Taste transduction||05310::Asthma	NA	NA	NA	Extracellular
A0A1L1S0X5	27733.3	30325.7	34005.8	23808.7	21788.1	25644.9	0.77382	0.0299422	0.1	0.66406	0.610014	down	A0A1L1S0X5	A0A1L1S0X5	60S ribosomal protein L34 OS=Gallus gallus OX=9031 GN=RPL34 PE=3 SV=2	GO:0005913::cell-cell adherens junction;GO:0022625::cytosolic large ribosomal subunit;GO:0005730::nucleolus;GO:0070062::extracellular exosome;GO:0005739::mitochondrion	GO:0098641::cadherin binding involved in cell-cell adhesion;GO:0003735::structural constituent of ribosome;GO:0003723::RNA binding	GO:0000184::nuclear-transcribed mRNA catabolic process, nonsense-mediated decay;GO:0006413::translational initiation;GO:0098609::cell-cell adhesion;GO:0019083::viral transcription;GO:0006614::SRP-dependent cotranslational protein targeting to membrane;GO:0006364::rRNA processing	ribosomal protein L34	Information storage and processing	Translation, ribosomal structure and biogenesis	03010::Ribosome	Regulation of expression of SLITs and ROBOs::Major pathway of rRNA processing in the nucleolus and cytosol::Nonsense Mediated Decay (NMD) enhanced by the Exon Junction Complex (EJC)::SRP-dependent cotranslational protein targeting to membrane::L13a-mediated translational silencing of Ceruloplasmin expression::GTP hydrolysis and joining of the 60S ribosomal subunit::Response of EIF2AK4 (GCN2) to a…	Cytoplasmic_Ribosomal_Proteins	NA	Nucleus
A0A3Q2U6Y4	81375.5	87082	93800	128319	102333	111979	1.30647	0.0354547	0.1	0.66406	0.610014	up	A0A3Q2U6Y4	A0A3Q2U6Y4	Pre-mRNA processing factor 39 OS=Gallus gallus OX=9031 GN=PRPF39 PE=4 SV=1	GO:0005685::U1 snRNP;GO:0071004::U2-type prespliceosome;GO:0000243::commitment complex	GO:0030627::pre-mRNA 5'-splice site binding	GO:0000395::mRNA 5'-splice site recognition	factor 39	Information storage and processing	RNA processing and modification	NA	NA	NA	NA	Cytoplasm
A0A3Q2UFV6	15765.2	13640.9	17195.9	9487.22	12591.4	10050.6	0.689439	0.0292545	0.1	0.66406	0.610014	down	A0A3Q2UFV6	A0A3Q2UFV6	Cartilage oligomeric matrix protein OS=Gallus gallus OX=9031 GN=COMP PE=3 SV=1	GO:0070062::extracellular exosome;GO:0005615::extracellular space;GO:0031012::extracellular matrix	GO:0043395::heparan sulfate proteoglycan binding;GO:0005509::calcium ion binding;GO:0002020::protease binding;GO:0005518::collagen binding;GO:0008201::heparin binding	GO:0003417::growth plate cartilage development;GO:0060173::limb development;GO:0007155::cell adhesion;GO:0043066::negative regulation of apoptotic process	Cartilage oligomeric matrix protein	Cellular processes and signaling	Signal transduction mechanisms	04151::PI3K-Akt signaling pathway||04510::Focal adhesion||04512::ECM-receptor interaction||04145::Phagosome||05144::Malaria	ECM proteoglycans::Integrin cell surface interactions	Focal_Adhesion-PI3K-Akt-mTOR-signaling_pathway::PI3K-Akt_Signaling_Pathway::Focal_Adhesion::MED_and_Pseudoachondroplasia_genes	NA	Extracellular
A0A8V0X257	58676.2	58729.6	56028.4	78233.3	75708.1	84766.1	1.37636	0.0041561	0.1	0.400052	0.610014	up	A0A8V0X257	A0A8V0X257	Structural maintenance of chromosomes flexible hinge domain containing 1 OS=Gallus gallus OX=9031 GN=SMCHD1 PE=4 SV=1	NA	NA	NA	Structural maintenance of chromosomes flexible hinge	Cellular processes and signaling	Cell cycle control, cell division, chromosome partitioning	NA	NA	NA	NA	Nucleus
A0A8V0X674	6832.76	7079.6	7012.49	10008.3	8452.58	9094.17	1.31686	0.0262012	0.1	0.66406	0.610014	up	A0A8V0X674	A0A8V0X674	Death domain associated protein OS=Gallus gallus OX=9031 GN=LOC121106916 PE=4 SV=1	GO:0044446::intracellular organelle part;GO:0005634::nucleus	GO:0019899::enzyme binding	GO:0001934::positive regulation of protein phosphorylation	Death domain-associated protein 6	Information storage and processing	Transcription	04010::MAPK signaling pathway||05168::Herpes simplex infection||04210::Apoptosis||05014::Amyotrophic lateral sclerosis (ALS)	HCMV Early Events::SUMOylation of transcription cofactors::Regulation of TP53 Degradation::Inhibition of DNA recombination at telomere	MAPK_Signaling_Pathway::Androgen_receptor_signaling_pathway::Fas_Ligand_(FasL)_pathway_and_Stress_induction_of_Heat_Shock_Proteins_(HSP)_regulation::p38_MAPK_Signaling_Pathway::Apoptosis_Modulation_and_Signaling::Amyotrophic_lateral_sclerosis_(ALS)	NA	Cytoplasm
A0A8V0X832	4489.75	4911.66	4586.92	6029.24	6093.46	5183.54	1.23719	0.0371091	0.1	0.66406	0.610014	up	A0A8V0X832	A0A8V0X832	Tapasin OS=Gallus gallus OX=9031 GN=TAPBP PE=4 SV=1	GO:0016021::integral component of membrane;GO:0005789::endoplasmic reticulum membrane	NA	NA	Immunoglobulin C-Type	Cellular processes and signaling	Signal transduction mechanisms	04612::Antigen processing and presentation	ER-Phagosome pathway::Antigen Presentation: Folding, assembly and peptide loading of class I MHC	NA	NA	Peroxisome
A0A8V0X872	2319.94	2417.95	2074.28	3294.63	2896.8	3149.1	1.37115	0.00658856	0.1	0.437303	0.610014	up	A0A8V0X872	A0A8V0X872	DNA polymerase alpha 1, catalytic subunit OS=Gallus gallus OX=9031 GN=POLA1 PE=4 SV=1	NA	NA	NA	catalytic subunit	Information storage and processing	Replication, recombination and repair	01100::Metabolic pathways||00230::Purine metabolism||00240::Pyrimidine metabolism||03030::DNA replication	G1/S-Specific Transcription::Activation of the pre-replicative complex::Polymerase switching on the C-strand of the telomere::Inhibition of replication initiation of damaged DNA by RB1/E2F1::Polymerase switching::Telomere C-strand synthesis initiation::Removal of the Flap Intermediate::Processive synthesis on the lagging strand::DNA replication initiation	Retinoblastoma_Gene_in_Cancer::Pyrimidine_metabolism	NA	Nucleus
A0A8V0X8D5	198169	192480	194773	271444	251309	245157	1.31172	0.00870378	0.1	0.475507	0.610014	up	A0A8V0X8D5	A0A8V0X8D5	MHC BF1 class I OS=Gallus gallus OX=9031 GN=BF1 PE=4 SV=1	GO:0016021::integral component of membrane;GO:0042612::MHC class I protein complex	GO:0042605::peptide antigen binding	GO:0006955::immune response;GO:0002474::antigen processing and presentation of peptide antigen via MHC class I	Belongs to the MHC class I family	Cellular processes and signaling	Signal transduction mechanisms	04144::Endocytosis||05166::HTLV-I infection||05169::Epstein-Barr virus infection||05203::Viral carcinogenesis||04514::Cell adhesion molecules (CAMs)||04145::Phagosome||05168::Herpes simplex infection||05416::Viral myocarditis||04612::Antigen processing and presentation||05320::Autoimmune thyroid disease||05330::Allograft rejection||04940::Type I diabetes mellitus||05332::Graft-versus-host disease	Immunoregulatory interactions between a Lymphoid and a non-Lymphoid cell::Interferon gamma signaling::ER-Phagosome pathway::Interferon alpha/beta signaling::Antigen Presentation: Folding, assembly and peptide loading of class I MHC::Endosomal/Vacuolar pathway	NA	NA	Plasma membrane
A0A8V0X997	806248	931672	849140	328375	352565	358583	0.401816	0.000168023	0.1	0.124533	0.610014	down	A0A8V0X997	A0A8V0X997	Hemopexin OS=Gallus gallus OX=9031 PE=4 SV=1	GO:0072562::blood microparticle;GO:0070062::extracellular exosome	GO:0005515::protein binding	GO:0006810::transport;GO:0044763::single-organism cellular process;GO:0048518::positive regulation of biological process	Hemopexin-like repeats.	Cellular processes and signaling	Posttranslational modification, protein turnover, chaperones	NA	Scavenging of heme from plasma	Focal_Adhesion-PI3K-Akt-mTOR-signaling_pathway::PI3K-Akt_Signaling_Pathway::Focal_Adhesion::Epithelial_to_mesenchymal_transition_in_colorectal_cancer::Primary_Focal_Segmental_Glomerulosclerosis_FSGS::Senescence_and_Autophagy_in_Cancer::Human_Complement_System::Inflammatory_Response_Pathway	NA	Extracellular
A0A8V0XAY3	13928.8	14910	14857.3	10923.9	12655.8	12013.7	0.814568	0.0239039	0.1	0.66406	0.610014	down	A0A8V0XAY3	A0A8V0XAY3	Phosphoenolpyruvate carboxykinase [GTP], mitochondrial OS=Gallus gallus OX=9031 GN=PCK2 PE=4 SV=1	NA	NA	NA	phosphoenolpyruvate carboxykinase	Metabolism	Energy production and conversion	01100::Metabolic pathways||04151::PI3K-Akt signaling pathway||04910::Insulin signaling pathway||04068::FoxO signaling pathway||04152::AMPK signaling pathway||04931::Insulin resistance||04922::Glucagon signaling pathway||03320::PPAR signaling pathway||04920::Adipocytokine signaling pathway||00010::Glycolysis / Gluconeogenesis||00620::Pyruvate metabolism||00020::Citrate cycle (TCA cycle)||04964::Pr…	Gluconeogenesis	PI3K-Akt_Signaling_Pathway::Adipogenesis::PPAR_signaling_pathway::Transcription_factor_regulation_in_adipogenesis	NA	Mitochondria
A0A8V0XC39	122942	121188	134785	45786.2	77036.2	59375.3	0.480839	0.0324268	0.1	0.66406	0.610014	down	A0A8V0XC39	A0A8V0XC39	Joining chain of multimeric IgA and IgM OS=Gallus gallus OX=9031 GN=JCHAIN PE=4 SV=1	GO:0071748::monomeric IgA immunoglobulin complex;GO:0071752::secretory dimeric IgA immunoglobulin complex;GO:0070062::extracellular exosome;GO:0072562::blood microparticle;GO:0071756::pentameric IgM immunoglobulin complex	GO:0034987::immunoglobulin receptor binding;GO:0003697::single-stranded DNA binding;GO:0019862::IgA binding;GO:0031210::phosphatidylcholine binding;GO:0042834::peptidoglycan binding;GO:0042803::protein homodimerization activity	GO:0003094::glomerular filtration;GO:0060267::positive regulation of respiratory burst;GO:0019731::antibacterial humoral response;GO:0045087::innate immune response;GO:0001895::retina homeostasis;GO:0032461::positive regulation of protein oligomerization;GO:0002250::adaptive immune response	immunoglobulin J	Poorly characterized	Function unknown	NA	Cell surface interactions at the vascular wall::Scavenging of heme from plasma	NA	NA	Extracellular
A0A8V0XCI1	4576.55	4649.82	4238.39	3263.88	3393.42	3813.58	0.777651	0.0153751	0.1	0.583272	0.610014	down	A0A8V0XCI1	A0A8V0XCI1	Wiskott-Aldrich syndrome like OS=Gallus gallus OX=9031 GN=WASL PE=4 SV=1	GO:0030027::lamellipodium;GO:0030478::actin cap;GO:0005829::cytosol;GO:0070062::extracellular exosome	GO:0003779::actin binding	GO:0034629::cellular protein complex localization;GO:1903526::negative regulation of membrane tubulation;GO:0009617::response to bacterium;GO:2000402::negative regulation of lymphocyte migration;GO:2000601::positive regulation of Arp2/3 complex-mediated actin nucleation;GO:0032880::regulation of protein localization;GO:0051653::spindle localization	Neural Wiskott-Aldrich syndrome protein	Cellular processes and signaling	Signal transduction mechanisms	04144::Endocytosis||04810::Regulation of actin cytoskeleton||04530::Tight junction||04062::Chemokine signaling pathway||04666::Fc gamma R-mediated phagocytosis||05231::Choline metabolism in cancer||04520::Adherens junction||05100::Bacterial invasion of epithelial cells||05131::Shigellosis||05132::Salmonella infection||05130::Pathogenic Escherichia coli infection	Clathrin-mediated endocytosis::Regulation of actin dynamics for phagocytic cup formation::FCGR3A-mediated phagocytosis::EPHB-mediated forward signaling::RHO GTPases Activate WASPs and WAVEs::Nephrin family interactions::DCC mediated attractive signaling::NOSTRIN mediated eNOS trafficking	Chemokine_signaling_pathway::Pathogenic_Escherichia_coli_infection::G13_Signaling_Pathway	NA	Nucleus
A0A8V0XCY7	53933.5	55745.7	52711.3	73701.4	66374.9	69414.9	1.29005	0.00480021	0.1	0.400052	0.610014	up	A0A8V0XCY7	A0A8V0XCY7	Tripartite motif containing 28 OS=Gallus gallus OX=9031 GN=TRIM28 PE=4 SV=1	GO:0005654::nucleoplasm;GO:0005719::nuclear euchromatin;GO:0005720::nuclear heterochromatin;GO:0090575::RNA polymerase II transcription factor complex	GO:0004842::ubiquitin-protein transferase activity;GO:0004672::protein kinase activity;GO:0031625::ubiquitin protein ligase binding;GO:0070087::chromo shadow domain binding;GO:0001105::RNA polymerase II transcription coactivator activity;GO:0003714::transcription corepressor activity;GO:0003700::transcription factor activity, sequence-specific DNA binding;GO:0008270::zinc ion binding;GO:0043565::…	GO:1902187::negative regulation of viral release from host cell;GO:0016925::protein sumoylation;GO:0045739::positive regulation of DNA repair;GO:0042993::positive regulation of transcription factor import into nucleus;GO:1901536::negative regulation of DNA demethylation;GO:0016567::protein ubiquitination;GO:0001837::epithelial to mesenchymal transition;GO:0045944::positive regulation of transcrip…	Transcription intermediary factor	Cellular processes and signaling	Posttranslational modification, protein turnover, chaperones	NA	Generic Transcription Pathway::HCMV Early Events::SUMOylation of transcription cofactors	Mesodermal_Commitment_Pathway::Corticotropin-releasing_hormone_signaling_pathway::DNA_IR-damage_and_cellular_response_via_ATR::Regulatory_circuits_of_the_STAT3_signaling_pathway::DNA_IR-Double_Strand_Breaks_(DSBs)_and_cellular_response_via_ATM	NA	Nucleus
A0A8V0XEJ0	2.33466e+06	2.13282e+06	2.31298e+06	660694	1.31732e+06	932102	0.429192	0.0446482	0.1	0.667027	0.610014	down	A0A8V0XEJ0	A0A8V0XEJ0	Uncharacterized protein OS=Gallus gallus OX=9031 PE=4 SV=1	NA	NA	NA	Immunoglobulin heavy constant	Poorly characterized	Function unknown	04151::PI3K-Akt signaling pathway||04020::Calcium signaling pathway||05169::Epstein-Barr virus infection||05202::Transcriptional misregulation in cancer||05152::Tuberculosis||05146::Amoebiasis||04072::Phospholipase D signaling pathway||04145::Phagosome||05414::Dilated cardiomyopathy||04666::Fc gamma R-mediated phagocytosis||05162::Measles||04650::Natural killer cell mediated cytotoxicity||04064::…	Cell surface interactions at the vascular wall::Antigen activates B Cell Receptor (BCR) leading to generation of second messengers::CD22 mediated BCR regulation	Inflammatory_Response_Pathway	NA	Cytoplasm
A0A8V0XEL0	1.0946e+06	786456	927302	574549	636283	586861	0.640123	0.0341575	0.1	0.66406	0.610014	down	A0A8V0XEL0	A0A8V0XEL0	PIT54 protein OS=Gallus gallus OX=9031 GN=PIT54 PE=4 SV=1	GO:0016020::membrane	GO:0005044::scavenger receptor activity	GO:0006898::receptor-mediated endocytosis	Scavenger receptor Cys-rich	Cellular processes and signaling	Signal transduction mechanisms	04970::Salivary secretion	Surfactant metabolism	Macrophage_markers	NA	Extracellular
A0A8V0XH43	1.17474e+06	1.49024e+06	1.45439e+06	837596	1.0769e+06	870687	0.67612	0.0226535	0.1	0.658433	0.610014	down	A0A8V0XH43	A0A8V0XH43	Uncharacterized protein OS=Gallus gallus OX=9031 GN=C4A PE=4 SV=1	NA	NA	NA	Anaphylotoxin-like domain	Cellular processes and signaling	Posttranslational modification, protein turnover, chaperones	04610::Complement and coagulation cascades||05322::Systemic lupus erythematosus||05133::Pertussis||05150::Staphylococcus aureus infection	Regulation of Insulin-like Growth Factor (IGF) transport and uptake by IGFBPs::Post-translational protein phosphorylation::Regulation of Complement cascade::Initial triggering of complement::Activation of C3 and C5	Sudden_Infant_Death_Syndrome_(SIDS)_Susceptibility_Pathways::Allograft_Rejection::Complement_Activation	NA	Extracellular
A0A8V0XJG8	48784.1	58902.4	55668.9	66763.3	77311.2	74796.8	1.33985	0.0162176	0.1	0.583272	0.610014	up	A0A8V0XJG8	A0A8V0XJG8	Transporter 2, ATP binding cassette subfamily B OS=Gallus gallus OX=9031 GN=TAP2 PE=4 SV=1	GO:0042825::TAP complex	GO:0042287::MHC protein binding;GO:0046978::TAP1 binding;GO:0015440::peptide-transporting ATPase activity;GO:0005524::ATP binding	GO:0001916::positive regulation of T cell mediated cytotoxicity;GO:0002485::antigen processing and presentation of endogenous peptide antigen via MHC class I via ER pathway, TAP-dependent;GO:0002489::antigen processing and presentation of endogenous peptide antigen via MHC class Ib via ER pathway, TAP-dependent;GO:0015833::peptide transport;GO:0055085::transmembrane transport;GO:0002237::response…	ABC transporter	Cellular processes and signaling	Intracellular trafficking, secretion, and vesicular transport	04145::Phagosome||05168::Herpes simplex infection||04612::Antigen processing and presentation||05340::Primary immunodeficiency||02010::ABC transporters	ER-Phagosome pathway::Antigen Presentation: Folding, assembly and peptide loading of class I MHC	MECP2_and_Associated_Rett_Syndrome::Type_II_interferon_signaling_(IFNG)::The_human_immune_response_to_tuberculosis	NA	Plasma membrane
A0A8V0XJR7	21317.3	30740.8	26396.3	18089.6	17358.5	15240.7	0.646092	0.0381944	0.1	0.66406	0.610014	down	A0A8V0XJR7	A0A8V0XJR7	Uncharacterized protein OS=Gallus gallus OX=9031 PE=4 SV=1	NA	NA	NA	Immunoglobulin V-Type	Poorly characterized	Function unknown	04151::PI3K-Akt signaling pathway||04020::Calcium signaling pathway||05169::Epstein-Barr virus infection||05202::Transcriptional misregulation in cancer||05152::Tuberculosis||05146::Amoebiasis||04072::Phospholipase D signaling pathway||04145::Phagosome||05414::Dilated cardiomyopathy||04666::Fc gamma R-mediated phagocytosis||05162::Measles||04650::Natural killer cell mediated cytotoxicity||04064::…	Immunoregulatory interactions between a Lymphoid and a non-Lymphoid cell::Regulation of actin dynamics for phagocytic cup formation::FCGR3A-mediated phagocytosis::Cell surface interactions at the vascular wall::FCERI mediated NF-kB activation::FCERI mediated Ca+2 mobilization::Antigen activates B Cell Receptor (BCR) leading to generation of second messengers::FCGR3A-mediated IL10 synthesis::Regul…	NA	NA	Nucleus
A0A8V0XK22	14383.2	14946.3	13176.2	20061.5	17196.9	17490.1	1.28803	0.0169298	0.1	0.583272	0.610014	up	A0A8V0XK22	A0A8V0XK22	Kin17 DNA and RNA binding protein OS=Gallus gallus OX=9031 GN=KIN PE=4 SV=1	GO:0016363::nuclear matrix	GO:0003723::RNA binding;GO:0003690::double-stranded DNA binding	GO:0006260::DNA replication;GO:0006974::cellular response to DNA damage stimulus	DNA RNA-binding protein	Information storage and processing	RNA processing and modification	NA	Protein methylation	NA	NA	Nucleus
A0A8V0XKR4	27754.2	24451.4	25923.6	18104.6	21955.4	19934.4	0.767887	0.0215742	0.1	0.656079	0.610014	down	A0A8V0XKR4	A0A8V0XKR4	Protein S OS=Gallus gallus OX=9031 GN=PROS1 PE=4 SV=1	NA	NA	NA	Vitamin K-dependent protein S	Cellular processes and signaling	Signal transduction mechanisms	04610::Complement and coagulation cascades	Platelet degranulation ::Cell surface interactions at the vascular wall::Regulation of Complement cascade::Intrinsic Pathway of Fibrin Clot Formation::Common Pathway of Fibrin Clot Formation::Removal of aminoterminal propeptides from gamma-carboxylated proteins::Transport of gamma-carboxylated protein precursors from the endoplasmic reticulum to the Golgi apparatus::Gamma-carboxylation of protein…	Complement_and_Coagulation_Cascades	NA	Extracellular
A0A8V0XLQ3	205994	160312	195158	450104	290911	341333	1.92772	0.0188443	0.1	0.620745	0.610014	up	A0A8V0XLQ3	A0A8V0XLQ3	MHC B-G antigen OS=Gallus gallus OX=9031 GN=BG8 PE=4 SV=1	GO:0016021::integral component of membrane	NA	NA	biological adhesion	Poorly characterized	Function unknown	NA	Butyrophilin (BTN) family interactions	Oligodendrocyte_Specification_and_differentiation(including_remyelination),_leading_to_Myelin_Components_for_CNS	NA	Mitochondria
A0A8V0XP49	39787.9	38985.5	39991.4	52071.3	46000.5	52263.3	1.26582	0.0272858	0.1	0.66406	0.610014	up	A0A8V0XP49	A0A8V0XP49	Uncharacterized protein OS=Gallus gallus OX=9031 GN=SAMD9L PE=4 SV=1	NA	NA	NA	Sterile alpha motif domain-containing protein 9-like	Poorly characterized	Function unknown	NA	NA	NA	NA	Cytoplasm
A0A8V0XQC7	4568.4	4715.47	4208.15	5727.32	6325.61	6029.46	1.34023	0.00300424	0.1	0.400052	0.610014	up	A0A8V0XQC7	A0A8V0XQC7	Dual adaptor of phosphotyrosine and 3-phosphoinositides OS=Gallus gallus OX=9031 GN=DAPP1 PE=4 SV=1	NA	NA	NA	Dual adapter for phosphotyrosine and 3-phosphotyrosine and 3-phosphoinositide	Cellular processes and signaling	Signal transduction mechanisms	04662::B cell receptor signaling pathway	Antigen activates B Cell Receptor (BCR) leading to generation of second messengers	B_Cell_Receptor_Signaling_Pathway	NA	Nucleus
A0A8V0XRB5	58588.7	57993	61690.8	45199.1	50620.5	48694.8	0.810638	0.0100512	0.1	0.475507	0.610014	down	A0A8V0XRB5	A0A8V0XRB5	Protein O-glucosyltransferase 3 OS=Gallus gallus OX=9031 GN=KDELC2 PE=4 SV=1	NA	NA	NA	KDEL motif-containing protein 2	Poorly characterized	Function unknown	00514::Other types of O-glycan biosynthesis	Pre-NOTCH Processing in the Endoplasmic Reticulum	NA	NA	Nucleus
A0A8V0XT65	10023.3	12793.5	12827.6	8266.73	7986.07	7559.55	0.668053	0.0303974	0.1	0.66406	0.610014	down	A0A8V0XT65	A0A8V0XT65	Ribonuclease T2 OS=Gallus gallus OX=9031 GN=RNASET2 PE=4 SV=1	NA	GO:0003723::RNA binding;GO:0033897::ribonuclease T2 activity	GO:0090502::RNA phosphodiester bond hydrolysis, endonucleolytic	Belongs to the RNase T2 family	Information storage and processing	RNA processing and modification	NA	Neutrophil degranulation	NA	NA	Extracellular
A0A8V0XU69	36601.3	31091	33904.7	26055.1	29365.2	27393	0.815116	0.0291468	0.1	0.66406	0.610014	down	A0A8V0XU69	A0A8V0XU69	MYC induced nuclear antigen OS=Gallus gallus OX=9031 GN=MINA PE=4 SV=1	GO:0005829::cytosol;GO:0005730::nucleolus;GO:0005667::transcription factor complex	GO:0001191::transcriptional repressor activity, RNA polymerase II transcription factor binding	GO:0000122::negative regulation of transcription from RNA polymerase II promoter	Bifunctional lysine-specific demethylase and histidyl-hydroxylase MINA	Poorly characterized	Function unknown	NA	HDMs demethylate histones	NA	NA	Nucleus
A0A8V0XWH1	14347.4	15238.3	14382.3	12800.9	11123.9	11935.3	0.815597	0.0214784	0.1	0.656079	0.610014	down	A0A8V0XWH1	A0A8V0XWH1	Mitochondrial ribosomal protein L1 OS=Gallus gallus OX=9031 GN=MRPL1 PE=4 SV=1	NA	NA	NA	ribosomal protein L1	Information storage and processing	Translation, ribosomal structure and biogenesis	03010::Ribosome	Mitochondrial translation termination::Mitochondrial translation elongation::Mitochondrial translation initiation	NA	NA	Nucleus
A0A8V0XXG8	38061.9	36358.4	39803.4	52591.5	64513.1	57057.6	1.52475	0.00980042	0.1	0.475507	0.610014	up	A0A8V0XXG8	A0A8V0XXG8	Eukaryotic translation initiation factor 2 alpha kinase 2 OS=Gallus gallus OX=9031 GN=EIF2AK2 PE=4 SV=1	GO:0048471::perinuclear region of cytoplasm;GO:0016020::membrane	GO:0004694::eukaryotic translation initiation factor 2alpha kinase activity;GO:0003725::double-stranded RNA binding;GO:0005524::ATP binding	GO:0009636::response to toxic substance;GO:0000186::activation of MAPKK activity;GO:1900225::regulation of NLRP3 inflammasome complex assembly;GO:1901224::positive regulation of NIK/NF-kappaB signaling;GO:0030968::endoplasmic reticulum unfolded protein response;GO:0017148::negative regulation of translation;GO:0045087::innate immune response;GO:1902033::regulation of hematopoietic stem cell proli…	Interferon-induced, double-stranded RNA-activated protein kinase	Cellular processes and signaling	Signal transduction mechanisms	05169::Epstein-Barr virus infection||05203::Viral carcinogenesis||05168::Herpes simplex infection||04141::Protein processing in endoplasmic reticulum||05164::Influenza A||05162::Measles||05160::Hepatitis C	ISG15 antiviral mechanism::Inhibition of PKR	Ebola_Virus_Pathway_on_Host::Translation_Factors::Type_II_interferon_signaling_(IFNG)	NA	Cytoplasm
A0A8V0XXP9	5646.79	5895.96	5015.83	7272.79	6692.88	7054.51	1.26944	0.0219824	0.1	0.656079	0.610014	up	A0A8V0XXP9	A0A8V0XXP9	Family with sequence similarity 193 member B OS=Gallus gallus OX=9031 GN=FAM193B PE=4 SV=1	NA	NA	NA	FAM193 family C-terminal	Poorly characterized	Function unknown	NA	NA	NA	NA	Mitochondria
A0A8V0XXS7	342081	311865	315727	247202	263292	266847	0.801654	0.00466566	0.1	0.400052	0.610014	down	A0A8V0XXS7	A0A8V0XXS7	Cathepsin C OS=Gallus gallus OX=9031 GN=CTSC PE=4 SV=1	NA	NA	NA	Dipeptidyl peptidase 1	Cellular processes and signaling	Posttranslational modification, protein turnover, chaperones	04210::Apoptosis||04142::Lysosome	Neutrophil degranulation::MHC class II antigen presentation::COPII-mediated vesicle transport::Cargo concentration in the ER	Type_2_papillary_renal_cell_carcinoma	NA	Cytoplasm
A0A8V0Y0J2	231457	264592	235014	184660	210456	178578	0.78474	0.0217326	0.1	0.656079	0.610014	down	A0A8V0Y0J2	A0A8V0Y0J2	Clusterin OS=Gallus gallus OX=9031 GN=CLU PE=4 SV=1	GO:0005576::extracellular region;GO:0042583::chromaffin granule;GO:0005634::nucleus;GO:0005829::cytosol;GO:0005783::endoplasmic reticulum;GO:0031966::mitochondrial membrane	GO:0050750::low-density lipoprotein particle receptor binding	GO:0001541::ovarian follicle development;GO:0001552::ovarian follicle atresia;GO:0008219::cell death	clusterin	Cellular processes and signaling	Signal transduction mechanisms	04610::Complement and coagulation cascades	Platelet degranulation ::Regulation of Complement cascade::Antimicrobial peptides::Terminal pathway of complement	Complement_and_Coagulation_Cascades::Genes_involved_in_male_infertility	NA	Plasma membrane
A0A8V0Y1A1	20194.7	20544.8	18219.5	15080.3	13844.5	17094.3	0.780527	0.0341186	0.1	0.66406	0.610014	down	A0A8V0Y1A1	A0A8V0Y1A1	Tetratricopeptide repeat protein 27 OS=Gallus gallus OX=9031 GN=TTC27 PE=4 SV=1	NA	NA	NA	Tetratricopeptide repeat protein 27	Poorly characterized	Function unknown	04120::Ubiquitin mediated proteolysis||04214::Apoptosis - fly||04215::Apoptosis - multiple species	Antigen processing: Ubiquitination & Proteasome degradation::Separation of Sister Chromatids::Senescence-Associated Secretory Phenotype (SASP)::Cdc20:Phospho-APC/C mediated degradation of Cyclin A::CDK-mediated phosphorylation and removal of Cdc6::APC/C:Cdh1 mediated degradation of Cdc20 and other APC/C:Cdh1 targeted proteins in late mitosis/early G1::APC/C:Cdc20 mediated degradation of Securin::…	Cell_Cycle	NA	Extracellular
A0A8V0Y2C8	8775.48	8498.08	8275.02	6737.63	6965.81	6834.79	0.80389	0.00119082	0.1	0.272189	0.610014	down	A0A8V0Y2C8	A0A8V0Y2C8	Amyloid beta protein OS=Gallus gallus OX=9031 GN=APP PE=4 SV=1	NA	NA	NA	amyloid beta	Poorly characterized	Function unknown	05010::Alzheimer's disease||04726::Serotonergic synapse	Platelet degranulation ::Regulation of Insulin-like Growth Factor (IGF) transport and uptake by IGFBPs::G alpha (i) signalling events::ECM proteoglycans::Post-translational protein phosphorylation::G alpha (q) signalling events::Amyloid fiber formation::Lysosome Vesicle Biogenesis::TAK1 activates NFkB by phosphorylation and activation of IKKs complex::Purinergic signaling in leishmaniasis infecti…	Endoderm_Differentiation::Fragile_X_Syndrome::TGF-beta_Signaling_Pathway::Alzheimers_Disease::Apoptosis-related_network_due_to_altered_Notch3_in_ovarian_cancer::Copper_homeostasis	NA	Cytoplasm
A0A8V0Y3G6	2228.07	2354.59	2567.51	1553.66	1423.01	1573.8	0.636415	0.00129484	0.1	0.272189	0.610014	down	A0A8V0Y3G6	A0A8V0Y3G6	Uncharacterized protein OS=Gallus gallus OX=9031 GN=TJAP1 PE=4 SV=1	GO:0005768::endosome;GO:0005923::bicellular tight junction;GO:0005886::plasma membrane;GO:0005802::trans-Golgi network	NA	GO:0007030::Golgi organization	Tight junction-associated protein 1	Poorly characterized	Function unknown	04530::Tight junction	Neurexins and neuroligins	NA	NA	Nucleus
A0A8V0Y3N5	1992.83	2379.87	2168.84	2686.29	3244.26	2869.91	1.34532	0.0173132	0.1	0.583272	0.610014	up	A0A8V0Y3N5	A0A8V0Y3N5	MTSS1, I-BAR domain containing OS=Gallus gallus OX=9031 GN=MTSS1 PE=4 SV=1	NA	NA	NA	Metastasis suppressor protein 1	Cellular processes and signaling	Cytoskeleton	NA	NA	NA	NA	Nucleus
A0A8V0Y631	215519	204026	201128	266512	252800	261633	1.25822	0.00134656	0.1	0.272189	0.610014	up	A0A8V0Y631	A0A8V0Y631	Heterogeneous nuclear ribonucleoprotein U like 1 OS=Gallus gallus OX=9031 GN=HNRNPUL1 PE=4 SV=1	NA	NA	NA	Heterogeneous nuclear ribonucleoprotein U-like	Information storage and processing	RNA processing and modification	05164::Influenza A	mRNA Splicing - Major Pathway	Circadian_rhythm_related_genes::LncRNA_involvement_in_canonical_Wnt_signaling_and_colorectal_cancer	NA	Nucleus
A0A8V0Y803	166899	160083	161943	80249.1	115961	108965	0.624176	0.0495938	0.1	0.674551	0.610014	down	A0A8V0Y803	A0A8V0Y803	Uncharacterized protein OS=Gallus gallus OX=9031 GN=LOC121108231 PE=4 SV=1	NA	NA	NA	CLLAC-motif containing domain	Poorly characterized	Function unknown	NA	NA	NA	NA	Plasma membrane
A0A8V0YA76	301773	340654	342213	270805	285930	259694	0.829165	0.0251398	0.1	0.66406	0.610014	down	A0A8V0YA76	A0A8V0YA76	Hexosaminidase subunit beta OS=Gallus gallus OX=9031 GN=HEXB PE=4 SV=1	NA	NA	NA	Beta-hexosaminidase subunit beta	Metabolism	Carbohydrate transport and metabolism	01100::Metabolic pathways||04142::Lysosome||00520::Amino sugar and nucleotide sugar metabolism||00511::Other glycan degradation||00531::Glycosaminoglycan degradation||00604::Glycosphingolipid biosynthesis - ganglio series||00603::Glycosphingolipid biosynthesis - globo and isoglobo series	Neutrophil degranulation::Glycosphingolipid metabolism::Keratan sulfate degradation::CS/DS degradation::Hyaluronan uptake and degradation::Defective HEXB causes GM2G2	Glycosaminoglycan_degradation::Degradation_pathway_of_sphingolipids,_including_diseases	NA	Extracellular
A0A8V0YA97	5514.55	5650.91	5222.53	4234.16	4408.29	4815.53	0.82121	0.0171409	0.1	0.583272	0.610014	down	A0A8V0YA97	A0A8V0YA97	Collagen alpha-1(X) chain OS=Gallus gallus OX=9031 GN=COL10A1 PE=4 SV=1	NA	NA	NA	Collagen alpha-1(X) chain	Cellular processes and signaling	Extracellular structures	04974::Protein digestion and absorption	Integrin cell surface interactions::Collagen biosynthesis and modifying enzymes::Collagen degradation::Assembly of collagen fibrils and other multimeric structures::Collagen chain trimerization::Non-integrin membrane-ECM interactions	Senescence_and_Autophagy_in_Cancer::Endochondral_Ossification::Endochondral_Ossification_with_Skeletal_Dysplasias	NA	Extracellular
A0A8V0YAB3	279809	309927	288823	253033	222670	243147	0.818215	0.0156047	0.1	0.583272	0.610014	down	A0A8V0YAB3	A0A8V0YAB3	Enoyl-CoA delta isomerase 2 OS=Gallus gallus OX=9031 GN=ECI2 PE=4 SV=1	GO:0005739::mitochondrion;GO:0005654::nucleoplasm;GO:0005782::peroxisomal matrix;GO:0016020::membrane	GO:0000062::fatty-acyl-CoA binding;GO:0004165::dodecenoyl-CoA delta-isomerase activity;GO:0005102::receptor binding	GO:0009062::fatty acid catabolic process	enoyl-CoA delta isomerase 2	Metabolism	Lipid transport and metabolism	04146::Peroxisome||00071::Fatty acid degradation	Mitochondrial Fatty Acid Beta-Oxidation	Endoderm_Differentiation	NA	Cytoplasm
A0A8V0YB63	114640	153127	131300	89824.1	106180	98045.6	0.736844	0.0483136	0.1	0.671651	0.610014	down	A0A8V0YB63	A0A8V0YB63	Glutaredoxin-1 OS=Gallus gallus OX=9031 GN=GLRX PE=4 SV=1	GO:0005739::mitochondrion;GO:0070062::extracellular exosome;GO:0005634::nucleus	GO:0047485::protein N-terminus binding;GO:0009055::electron carrier activity;GO:0015035::protein disulfide oxidoreductase activity	GO:0055114::oxidation-reduction process;GO:0045454::cell redox homeostasis;GO:2000651::positive regulation of sodium ion transmembrane transporter activity;GO:0045838::positive regulation of membrane potential	protein disulfide oxidoreductase activity	Cellular processes and signaling	Posttranslational modification, protein turnover, chaperones	NA	Interconversion of nucleotide di- and triphosphates	NA	NA	Extracellular
A0A8V0YBA6	17418.7	17288	16751.7	14031	14083	13903.5	0.816533	0.0016572	0.1	0.294782	0.610014	down	A0A8V0YBA6	A0A8V0YBA6	Serine hydrolase-like (pseudo OS=Gallus gallus OX=9031 GN=SERHL PE=4 SV=1	GO:0005739::mitochondrion	NA	NA	Serine hydrolase-like	Poorly characterized	Function unknown	NA	NA	NA	NA	Cytoplasm
A0A8V0YC02	92655.6	79136	82821.7	65414.4	72174.8	71245.4	0.820203	0.031237	0.1	0.66406	0.610014	down	A0A8V0YC02	A0A8V0YC02	N-myc downstream regulated 1 OS=Gallus gallus OX=9031 GN=NDRG1 PE=4 SV=1	NA	NA	NA	N-myc downstream regulated 1	Poorly characterized	Function unknown	NA	TP53 regulates transcription of several additional cell death genes whose specific roles in p53-dependent apoptosis remain uncertain	VEGFA-VEGFR2_Signaling_Pathway::Intracellular_trafficking_proteins_involved_in_CMT_neuropathy::Hippo-Yap_signaling_pathway	NA	E.R.
A0A8V0YEL1	1.55415e+06	1.53184e+06	1.5186e+06	1.06074e+06	1.24173e+06	1.07498e+06	0.733497	0.0234244	0.1	0.66406	0.610014	down	A0A8V0YEL1	A0A8V0YEL1	Uncharacterized protein OS=Gallus gallus OX=9031 GN=CFH PE=4 SV=1	NA	NA	NA	complement factor H	Cellular processes and signaling	Signal transduction mechanisms	04610::Complement and coagulation cascades||05150::Staphylococcus aureus infection	Regulation of Complement cascade	Human_Complement_System::Complement_and_Coagulation_Cascades	NA	Extracellular
A0A8V0YG61	3727.34	3477.15	3691.62	3103.63	2836.51	3021.41	0.822454	0.00532179	0.1	0.415193	0.610014	down	A0A8V0YG61	A0A8V0YG61	HAUS augmin like complex subunit 1 OS=Gallus gallus OX=9031 GN=HAUS1 PE=4 SV=1	NA	NA	NA	HAUS augmin-like complex subunit 1	Poorly characterized	Function unknown	NA	Anchoring of the basal body to the plasma membrane::Recruitment of NuMA to mitotic centrosomes::Regulation of PLK1 Activity at G2/M Transition::Recruitment of mitotic centrosome proteins and complexes::AURKA Activation by TPX2::Loss of Nlp from mitotic centrosomes::Loss of proteins required for interphase microtubule organization from the centrosome	NA	NA	Cytoplasm
A0A8V0YH37	5099.24	5267.88	4692.36	4008.61	3944.95	4369.86	0.818316	0.0130749	0.1	0.55908	0.610014	down	A0A8V0YH37	A0A8V0YH37	Nuclear receptor subfamily 5 group A member 2 OS=Gallus gallus OX=9031 GN=NR5A2 PE=4 SV=1	GO:0090575::RNA polymerase II transcription factor complex	GO:0008270::zinc ion binding;GO:0003707::steroid hormone receptor activity;GO:0004879::RNA polymerase II transcription factor activity, ligand-activated sequence-specific DNA binding;GO:0000976::transcription regulatory region sequence-specific DNA binding;GO:0003682::chromatin binding	GO:0051216::cartilage development;GO:0043401::steroid hormone mediated signaling pathway;GO:0045944::positive regulation of transcription from RNA polymerase II promoter;GO:0030522::intracellular receptor signaling pathway	Nuclear receptor subfamily 5, group A, member 2	Information storage and processing	Transcription	04950::Maturity onset diabetes of the young	Estrogen-dependent gene expression	Nuclear_Receptors	SF-like	Nucleus
A0A8V0YI54	30844.4	23033.4	27223.1	34483.9	44445.5	36022	1.41739	0.0389745	0.1	0.66406	0.610014	up	A0A8V0YI54	A0A8V0YI54	Uncharacterized protein OS=Gallus gallus OX=9031 GN=BHMT2 PE=4 SV=1	NA	NA	NA	Homocysteine S-methyltransferase	Metabolism	Amino acid transport and metabolism	01100::Metabolic pathways||00270::Cysteine and methionine metabolism||00260::Glycine, serine and threonine metabolism	Choline catabolism::Sulfur amino acid metabolism	Amino_Acid_metabolism::One_carbon_metabolism_and_related_pathways::Trans-sulfuration_and_one_carbon_metabolism::One_Carbon_Metabolism::MTHFR_deficiency::Methionine_De_Novo_and_Salvage_Pathway::Cysteine_and_methionine_catabolism	NA	Cytoplasm
A0A8V0YIG4	51954.9	46548.8	52436.4	89945.9	81267.6	64294.1	1.56027	0.0348726	0.1	0.66406	0.610014	up	A0A8V0YIG4	A0A8V0YIG4	Monoamine oxidase A OS=Gallus gallus OX=9031 GN=MAOA PE=4 SV=1	NA	NA	NA	Flavin containing amine oxidoreductase	Metabolism	Secondary metabolites biosynthesis, transport and catabolism	01100::Metabolic pathways||04728::Dopaminergic synapse||05034::Alcoholism||04726::Serotonergic synapse||05031::Amphetamine addiction||05030::Cocaine addiction||00380::Tryptophan metabolism||00330::Arginine and proline metabolism||00260::Glycine, serine and threonine metabolism||00350::Tyrosine metabolism||00982::Drug metabolism - cytochrome P450||00340::Histidine metabolism||00360::Phenylalanine …	Interleukin-4 and Interleukin-13 signaling::Norepinephrine Neurotransmitter Release Cycle::Enzymatic degradation of dopamine by COMT::Biogenic amines are oxidatively deaminated to aldehydes by MAOA and MAOB::Metabolism of serotonin::Enzymatic degradation of Dopamine by monoamine oxidase::Defective MAOA causes Brunner syndrome (BRUNS)	Sudden_Infant_Death_Syndrome_(SIDS)_Susceptibility_Pathways::Amino_Acid_metabolism::The_Overlap_Between_Signal_Transduction_Pathways_that_Contribute_to_a_Range_of_LMNA_Laminopathies::Oxidative_Stress::Melatonin_metabolism_and_effects::Biogenic_Amine_Synthesis::Dopamine_metabolism::Serotonin_Transporter_Activity	NA	Cytoplasm
A0A8V0YK83	148068	144357	140294	118704	108046	116671	0.793635	0.00541823	0.1	0.415428	0.610014	down	A0A8V0YK83	A0A8V0YK83	Regulator of microtubule dynamics 1 OS=Gallus gallus OX=9031 GN=RMDN1 PE=4 SV=1	NA	NA	NA	Regulator of microtubule dynamics protein 1	Poorly characterized	Function unknown	NA	NA	NA	NA	Cytoplasm
A0A8V0YLB5	208778	185685	200457	153729	177336	147936	0.80515	0.0369229	0.1	0.66406	0.610014	down	A0A8V0YLB5	A0A8V0YLB5	Integrin alpha-1 OS=Gallus gallus OX=9031 GN=ITGA1 PE=4 SV=1	GO:0005925::focal adhesion;GO:0005737::cytoplasm;GO:0009897::external side of plasma membrane;GO:0045178::basal part of cell;GO:0070062::extracellular exosome;GO:0005634::nucleus;GO:0034665::integrin alpha1-beta1 complex	GO:0046872::metal ion binding;GO:0098639::collagen binding involved in cell-matrix adhesion;GO:0019903::protein phosphatase binding;GO:0004519::endonuclease activity	GO:0042059::negative regulation of epidermal growth factor receptor signaling pathway;GO:0030593::neutrophil chemotaxis;GO:0007160::cell-matrix adhesion;GO:0070481::nuclear-transcribed mRNA catabolic process, non-stop decay;GO:0045123::cellular extravasation;GO:0007229::integrin-mediated signaling pathway;GO:0008285::negative regulation of cell proliferation;GO:0032516::positive regulation of pho…	Integrin alpha-1	Cellular processes and signaling	Extracellular structures	04151::PI3K-Akt signaling pathway||04510::Focal adhesion||04810::Regulation of actin cytoskeleton||04512::ECM-receptor interaction||05414::Dilated cardiomyopathy||05410::Hypertrophic cardiomyopathy (HCM)||04640::Hematopoietic cell lineage||05412::Arrhythmogenic right ventricular cardiomyopathy (ARVC)	Integrin cell surface interactions::Smooth Muscle Contraction::Laminin interactions::Platelet Adhesion to exposed collagen::Other semaphorin interactions::CHL1 interactions	PI3K-Akt_Signaling_Pathway::Focal_Adhesion::Regulation_of_Actin_Cytoskeleton::Integrin-mediated_Cell_Adhesion::Ebola_Virus_Pathway_on_Host::Arrhythmogenic_Right_Ventricular_Cardiomyopathy::miRNA_targets_in_ECM_and_membrane_receptors::Signaling_of_Hepatocyte_Growth_Factor_Receptor::NOTCH1_regulation_of_human_endothelial_cell_calcification	NA	E.R.
A0A8V0YLT5	295678	315758	314913	487705	455947	454950	1.5098	0.000197683	0.1	0.125585	0.610014	up	A0A8V0YLT5	A0A8V0YLT5	Signal transducer and activator of transcription 1 OS=Gallus gallus OX=9031 GN=STAT1 PE=4 SV=1	NA	NA	NA	Signal transducer and activator of transcription	Information storage and processing	Transcription	05200::Pathways in cancer||05152::Tuberculosis||04062::Chemokine signaling pathway||05168::Herpes simplex infection||05145::Toxoplasmosis||04621::NOD-like receptor signaling pathway||05164::Influenza A||05161::Hepatitis B||04380::Osteoclast differentiation||04919::Thyroid hormone signaling pathway||05162::Measles||04933::AGE-RAGE signaling pathway in diabetic complications||04630::Jak-STAT signal…	Interleukin-4 and Interleukin-13 signaling::ISG15 antiviral mechanism::Regulation of RUNX2 expression and activity::Signaling by SCF-KIT::Downstream signal transduction::NOTCH3 Intracellular Domain Regulates Transcription::Signaling by cytosolic FGFR1 fusion mutants::Growth hormone receptor signaling::Signaling by phosphorylated juxtamembrane, extracellular and kinase domain KIT mutants::Interleu…	VEGFA-VEGFR2_Signaling_Pathway::EGF-EGFR_Signaling_Pathway::Endoderm_Differentiation::Brain-Derived_Neurotrophic_Factor_(BDNF)_signaling_pathway::Chemokine_signaling_pathway::Hepatitis_B_infection::Ebola_Virus_Pathway_on_Host::Integrated_Breast_Cancer_Pathway::Adipogenesis::Regulation_of_toll-like_receptor_signaling_pathway::Prolactin_Signaling_Pathway::Pancreatic_adenocarcinoma_pathway::Viral_Ac…	STAT	Mitochondria
A0A8V0YMS4	151547	216193	192090	85375.1	123241	98829.3	0.549175	0.0158855	0.1	0.583272	0.610014	down	A0A8V0YMS4	A0A8V0YMS4	Complement C6 OS=Gallus gallus OX=9031 GN=C6 PE=4 SV=1	GO:0070062::extracellular exosome;GO:0005579::membrane attack complex	NA	GO:0045766::positive regulation of angiogenesis;GO:0001970::positive regulation of activation of membrane attack complex	Complement component	Cellular processes and signaling	Extracellular structures	04610::Complement and coagulation cascades||05322::Systemic lupus erythematosus||05020::Prion diseases	Regulation of Complement cascade::Terminal pathway of complement	Human_Complement_System::Complement_and_Coagulation_Cascades::Allograft_Rejection::Complement_Activation	NA	Extracellular
A0A8V0YP44	36757.4	49807.5	41627.4	73176.2	55580.9	60513.6	1.47646	0.0314387	0.1	0.66406	0.610014	up	A0A8V0YP44	A0A8V0YP44	SEC63 homolog, protein translocation regulator OS=Gallus gallus OX=9031 GN=SEC63 PE=4 SV=1	NA	NA	NA	posttranslational protein targeting to membrane, translocation	Cellular processes and signaling	Intracellular trafficking, secretion, and vesicular transport	04141::Protein processing in endoplasmic reticulum||03060::Protein export	mRNA Splicing - Major Pathway::mRNA Splicing - Minor Pathway	mRNA_Processing	NA	Plasma membrane
A0A8V0YQE1	46290.5	50786.5	50952.1	42051	37927.1	39756.3	0.808858	0.00815324	0.1	0.475507	0.610014	down	A0A8V0YQE1	A0A8V0YQE1	KIAA1143 OS=Gallus gallus OX=9031 GN=KIAA1143 PE=4 SV=1	NA	NA	NA	kiaa1143	Poorly characterized	Function unknown	NA	NA	NA	NA	Nucleus
A0A8V0YQN6	13681.2	12858.4	13312.5	17106.2	15439.9	17957.3	1.26727	0.021902	0.1	0.656079	0.610014	up	A0A8V0YQN6	A0A8V0YQN6	Argonaute 1, RISC catalytic component OS=Gallus gallus OX=9031 GN=AGO1 PE=4 SV=1	GO:0005654::nucleoplasm;GO:0005844::polysome;GO:0000932::P-body;GO:0016442::RISC complex;GO:0005829::cytosol;GO:0070578::RISC-loading complex;GO:0035068::micro-ribonucleoprotein complex	GO:0000993::RNA polymerase II core binding;GO:0004521::endoribonuclease activity;GO:0001047::core promoter binding;GO:0000978::RNA polymerase II core promoter proximal region sequence-specific DNA binding;GO:0003727::single-stranded RNA binding;GO:0035198::miRNA binding;GO:0003725::double-stranded RNA binding	GO:0007223::Wnt signaling pathway, calcium modulating pathway;GO:0035278::miRNA mediated inhibition of translation;GO:0031054::pre-miRNA processing;GO:0000956::nuclear-transcribed mRNA catabolic process;GO:0035280::miRNA loading onto RISC involved in gene silencing by miRNA;GO:0048015::phosphatidylinositol-mediated signaling;GO:0035279::mRNA cleavage involved in gene silencing by miRNA;GO:0010586…	Belongs to the argonaute family	Information storage and processing	Translation, ribosomal structure and biogenesis	NA	Estrogen-dependent gene expression::Oxidative Stress Induced Senescence::MAPK6/MAPK4 signaling::Ca2+ pathway::TP53 Regulates Metabolic Genes::RUNX1 regulates genes involved in megakaryocyte differentiation and platelet function::Pre-NOTCH Transcription and Translation::Transcriptional regulation by small RNAs::Regulation of MECP2 expression and activity::Transcriptional Regulation by VENTX::Oncog…	Fragile_X_Syndrome::Genes_involved_in_male_infertility::The_Overlap_Between_Signal_Transduction_Pathways_that_Contribute_to_a_Range_of_LMNA_Laminopathies::The_influence_of_laminopathies_on_Wnt_signaling::exRNA_mechanism_of_action_and_biogenesis	NA	Cytoplasm
A0A8V0YTC6	22233	21747.1	23227.6	34620.7	49126	37276.8	1.80074	0.0290875	0.1	0.66406	0.610014	up	A0A8V0YTC6	A0A8V0YTC6	Uncharacterized protein OS=Gallus gallus OX=9031 GN=LYGL PE=4 SV=1	NA	NA	NA	peptidoglycan metabolic process	Metabolism	Carbohydrate transport and metabolism	NA	NA	NA	NA	Cytoplasm
A0A8V0YUR6	182320	201545	230869	87421.9	102439	92136.2	0.45873	0.00128357	0.1	0.272189	0.610014	down	A0A8V0YUR6	A0A8V0YUR6	Uncharacterized protein OS=Gallus gallus OX=9031 GN=SPIA3 PE=4 SV=1	GO:0005615::extracellular space	GO:0004867::serine-type endopeptidase inhibitor activity	GO:0010951::negative regulation of endopeptidase activity	Belongs to the serpin family	Cellular processes and signaling	Defense mechanisms	NA	Neutrophil degranulation::Platelet degranulation	Complement_and_Coagulation_Cascades	NA	Mitochondria
A0A8V0YXG7	107620	86516.1	89686.8	134199	132973	132133	1.40688	0.035571	0.1	0.66406	0.610014	up	A0A8V0YXG7	A0A8V0YXG7	Family with sequence similarity 114 member A1 OS=Gallus gallus OX=9031 GN=FAM114A1 PE=4 SV=1	NA	NA	NA	family with sequence similarity 114, member A1	Poorly characterized	Function unknown	NA	Signaling by BRAF and RAF fusions	NA	NA	Nucleus
A0A8V0YXN6	161689	148136	146275	264645	285074	289382	1.83973	0.000144374	0.1	0.124533	0.610014	up	A0A8V0YXN6	A0A8V0YXN6	Thymosin beta 15B OS=Gallus gallus OX=9031 GN=TMSB15B PE=4 SV=1	GO:0005856::cytoskeleton;GO:0005737::cytoplasm	GO:0003785::actin monomer binding	GO:0007015::actin filament organization	Thymosin beta-4 family	Cellular processes and signaling	Cell motility	04810::Regulation of actin cytoskeleton	Platelet degranulation	VEGFA-VEGFR2_Signaling_Pathway::Regulation_of_Actin_Cytoskeleton	NA	Extracellular
A0A8V0YY34	4371.93	3491.85	3825.53	5778.34	5126.29	5592.03	1.41126	0.0172307	0.1	0.583272	0.610014	up	A0A8V0YY34	A0A8V0YY34	Heteroous nuclear ribonucleoprotein A/B OS=Gallus gallus OX=9031 GN=HNRNPAB PE=4 SV=1	GO:0005654::nucleoplasm;GO:0030529::intracellular ribonucleoprotein complex	GO:0000166::nucleotide binding	NA	Heterogeneous nuclear ribonucleoprotein A B	Information storage and processing	RNA processing and modification	NA	mRNA Splicing - Major Pathway::Processing of Capped Intron-Containing Pre-mRNA	Preimplantation_Embryo	NA	Nucleus
A0A8V0YYU2	11452.1	11937.5	11854.6	14673	14761	14199.8	1.23804	0.00027109	0.1	0.150692	0.610014	up	A0A8V0YYU2	A0A8V0YYU2	Phospholipid scramblase 1 OS=Gallus gallus OX=9031 GN=PLSCR1 PE=4 SV=1	GO:0005886::plasma membrane	GO:0017128::phospholipid scramblase activity	GO:0017121::phospholipid scrambling	May mediate accelerated ATP-independent bidirectional transbilayer migration of phospholipids upon binding calcium ions that results in a loss of phospholipid asymmetry in the plasma membrane	Cellular processes and signaling	Cell wall/membrane/envelope biogenesis	NA	NA	EGF-EGFR_Signaling_Pathway	NA	Cytoplasm
A0A8V0Z2P2	75640.5	77555.8	79318.7	103538	89843	92626.5	1.23006	0.0318011	0.1	0.66406	0.610014	up	A0A8V0Z2P2	A0A8V0Z2P2	Proto-oncogene c-Rel OS=Gallus gallus OX=9031 GN=REL PE=4 SV=1	NA	NA	NA	Rel homology dimerisation domain	Information storage and processing	Transcription	04014::Ras signaling pathway||05202::Transcriptional misregulation in cancer||05203::Viral carcinogenesis||04624::Toll and Imd signaling pathway	Activation of NF-kappaB in B cells	Ras_Signaling::Ebola_Virus_Pathway_on_Host::B_Cell_Receptor_Signaling_Pathway::Head_and_Neck_Squamous_Cell_Carcinoma::TNF_alpha_Signaling_Pathway::T-Cell_antigen_Receptor_(TCR)_Signaling_Pathway::Leptin_signaling_pathway::Chromosomal_and_microsatellite_instability_in_colorectal_cancer::IL-1_signaling_pathway::Interferon_type_I_signaling_pathways::Photodynamic_therapy-induced_NF-kB_survival_signal…	RHD	Nucleus
A0A8V0Z426	16234.5	15985.4	18239.3	14006	13434.8	13706.6	0.815458	0.0316963	0.1	0.66406	0.610014	down	A0A8V0Z426	A0A8V0Z426	tRNA methyltransferase 61B OS=Gallus gallus OX=9031 GN=TRMT61B PE=4 SV=1	NA	NA	NA	tRNA (adenine(58)-N(1))-methyltransferase	Information storage and processing	Translation, ribosomal structure and biogenesis	NA	tRNA modification in the mitochondrion	NA	NA	Mitochondria
A0A8V0Z4D9	19979	17074.2	17091.4	15258.1	13554.1	14726.3	0.804113	0.0324058	0.1	0.66406	0.610014	down	A0A8V0Z4D9	A0A8V0Z4D9	Sideroflexin 3 OS=Gallus gallus OX=9031 GN=SFXN3 PE=4 SV=1	GO:0016021::integral component of membrane;GO:0031966::mitochondrial membrane	GO:0015075::ion transmembrane transporter activity	GO:0034220::ion transmembrane transport	Tricarboxylate carrier	Poorly characterized	Function unknown	05166::HTLV-I infection||04120::Ubiquitin mediated proteolysis||04110::Cell cycle||04114::Oocyte meiosis||04914::Progesterone-mediated oocyte maturation	NA	NA	NA	Cytoplasm
A0A8V0Z892	4271.31	4200.66	3629.5	3416.44	3103.09	3462.76	0.824882	0.0446352	0.1	0.667027	0.610014	down	A0A8V0Z892	A0A8V0Z892	NADH:ubiquinone oxidoreductase complex assembly factor 3 OS=Gallus gallus OX=9031 GN=NDUFAF3 PE=4 SV=1	NA	NA	NA	NADH dehydrogenase ubiquinone 1 alpha subcomplex assembly factor 3	Poorly characterized	Function unknown	NA	Complex I biogenesis	Mitochondrial_complex_I_assembly_model_OXPHOS_system	NA	Mitochondria
A0A8V0ZAW2	767.084	1018.46	1132.36	2069.35	1532.16	1471.32	1.73853	0.0251601	0.1	0.66406	0.610014	up	A0A8V0ZAW2	A0A8V0ZAW2	G-patch domain containing 8 OS=Gallus gallus OX=9031 GN=GPATCH8 PE=4 SV=1	NA	GO:0046872::metal ion binding	NA	G patch domain containing 8	Information storage and processing	RNA processing and modification	NA	Generic Transcription Pathway	mRNA_Processing	NA	Nucleus
A0A8V0ZD15	110285	103420	103110	90329.3	83189.1	83312.3	0.810662	0.00442813	0.1	0.400052	0.610014	down	A0A8V0ZD15	A0A8V0ZD15	Uncharacterized protein OS=Gallus gallus OX=9031 GN=TGOLN2 PE=4 SV=1	NA	NA	NA	trans-Golgi network integral membrane protein 2	Poorly characterized	Function unknown	05200::Pathways in cancer||04390::Hippo signaling pathway||04310::Wnt signaling pathway||05224::Breast cancer||04520::Adherens junction||04916::Melanogenesis||05412::Arrhythmogenic right ventricular cardiomyopathy (ARVC)||05215::Prostate cancer||05210::Colorectal cancer||05221::Acute myeloid leukemia||05213::Endometrial cancer||05217::Basal cell carcinoma||05216::Thyroid cancer	NA	NA	NA	Extracellular
A0A8V0ZH27	120417	109575	113741	161457	134406	146389	1.28661	0.0247806	0.1	0.66406	0.610014	up	A0A8V0ZH27	A0A8V0ZH27	F-box protein 44 OS=Gallus gallus OX=9031 GN=FBXO44 PE=4 SV=1	NA	NA	NA	F-box only protein	Poorly characterized	Function unknown	04141::Protein processing in endoplasmic reticulum	Antigen processing: Ubiquitination & Proteasome degradation::Neddylation::Association of TriC/CCT with target proteins during biosynthesis	NA	NA	Extracellular
A0A8V0ZIQ7	50901.9	50513.6	50290.2	66364.9	57534.1	59768.1	1.21068	0.0463862	0.1	0.671651	0.610014	up	A0A8V0ZIQ7	A0A8V0ZIQ7	Transmembrane protein 43 OS=Gallus gallus OX=9031 GN=TMEM43 PE=4 SV=1	GO:0005788::endoplasmic reticulum lumen;GO:0005639::integral component of nuclear inner membrane	GO:0043621::protein self-association	GO:0071763::nuclear membrane organization	Transmembrane protein 43	Poorly characterized	Function unknown	NA	NA	Envelope_proteins_and_their_potential_roles_in_EDMD_physiopathology	NA	Plasma membrane
A0A8V0ZIV6	6529.91	6014.48	5664.74	8479.2	8641.17	7427.54	1.34811	0.00952768	0.1	0.475507	0.610014	up	A0A8V0ZIV6	A0A8V0ZIV6	XPC complex subunit, DNA damage recognition and repair factor OS=Gallus gallus OX=9031 GN=XPC PE=4 SV=1	NA	NA	NA	DNA repair protein complementing XP-C cells	Information storage and processing	Replication, recombination and repair	03420::Nucleotide excision repair	SUMOylation of DNA damage response and repair proteins::Formation of Incision Complex in GG-NER::DNA Damage Recognition in GG-NER	Nucleotide_Excision_Repair	NA	Nucleus
A0A8V0ZJP0	3748.42	3569.62	3595.63	2998.8	3011.34	2912.91	0.817602	0.000753121	0.1	0.272189	0.610014	down	A0A8V0ZJP0	A0A8V0ZJP0	Ribosomal L1 domain containing 1 OS=Gallus gallus OX=9031 GN=RSL1D1 PE=4 SV=1	NA	NA	NA	ribosomal L1	Poorly characterized	Function unknown	NA	NA	Senescence_and_Autophagy_in_Cancer	NA	Mitochondria
A0A8V0ZL67	89233.3	80751.6	79701.4	126302	115566	96397	1.35476	0.0468797	0.1	0.671651	0.610014	up	A0A8V0ZL67	A0A8V0ZL67	TAR DNA-binding protein 43 OS=Gallus gallus OX=9031 GN=TARDBP PE=4 SV=1	GO:0005654::nucleoplasm	GO:0000166::nucleotide binding;GO:0003730::mRNA 3'-UTR binding;GO:0042802::identical protein binding;GO:0003690::double-stranded DNA binding;GO:0001205::transcriptional activator activity, RNA polymerase II distal enhancer sequence-specific binding	GO:0070935::3'-UTR-mediated mRNA stabilization;GO:0071765::nuclear inner membrane organization;GO:0006397::mRNA processing;GO:0043922::negative regulation by host of viral transcription;GO:0001933::negative regulation of protein phosphorylation;GO:0008380::RNA splicing;GO:0051726::regulation of cell cycle;GO:0045944::positive regulation of transcription from RNA polymerase II promoter;GO:0030264:…	TAR DNA-binding protein 43	Information storage and processing	RNA processing and modification	04320::Dorso-ventral axis formation	mRNA Splicing - Major Pathway::Processing of Capped Intron-Containing Pre-mRNA	MECP2_and_Associated_Rett_Syndrome	NA	Nucleus
A0A8V0ZMS0	331104	340864	352054	483781	491789	485039	1.42635	0.00127567	0.1	0.272189	0.610014	up	A0A8V0ZMS0	A0A8V0ZMS0	Interferon induced with helicase C domain 1 OS=Gallus gallus OX=9031 GN=IFIH1 PE=4 SV=1	GO:0005737::cytoplasm	GO:0008270::zinc ion binding;GO:0003727::single-stranded RNA binding;GO:0043021::ribonucleoprotein complex binding;GO:0003677::DNA binding;GO:0003725::double-stranded RNA binding;GO:0005524::ATP binding;GO:0004386::helicase activity	GO:0032728::positive regulation of interferon-beta production;GO:0016925::protein sumoylation;GO:0032727::positive regulation of interferon-alpha production;GO:0039530::MDA-5 signaling pathway	helicase C	Information storage and processing	RNA processing and modification	05168::Herpes simplex infection||05164::Influenza A||05161::Hepatitis B||05162::Measles||04622::RIG-I-like receptor signaling pathway	Ub-specific processing proteases::Ovarian tumor domain proteases::Negative regulators of DDX58/IFIH1 signaling::TRAF6 mediated NF-kB activation::TRAF6 mediated IRF7 activation::DDX58/IFIH1-mediated induction of interferon-alpha/beta::TRAF3-dependent IRF activation pathway::NF-kB activation through FADD/RIP-1 pathway mediated by caspase-8 and -10	Hepatitis_B_infection::Novel_intracellular_components_of_RIG-I-like_receptor_(RLR)_pathway::Host-pathogen_interaction_of_human_corona_viruses_-_Interferon_induction::SARS_coronavirus_and_innate_immunity::Pathways_of_nucleic_acid_metabolism_and_innate_immune_sensing	NA	Mitochondria
A0A8V0ZN59	102043	72624.3	84542.4	50588.6	59705.6	54905.6	0.637322	0.0289572	0.1	0.66406	0.610014	down	A0A8V0ZN59	A0A8V0ZN59	Microtubule associated monooxygenase, calponin and LIM domain containing 2 OS=Gallus gallus OX=9031 GN=MICAL2 PE=4 SV=1	NA	NA	NA	Protein-methionine sulfoxide oxidase MICAL2	Cellular processes and signaling	Cytoskeleton	NA	Factors involved in megakaryocyte development and platelet production	VEGFA-VEGFR2_Signaling_Pathway	NA	Nucleus
A0A8V0ZPR8	127585	120635	109786	163943	143205	147564	1.27012	0.0164497	0.1	0.583272	0.610014	up	A0A8V0ZPR8	A0A8V0ZPR8	Uncharacterized protein OS=Gallus gallus OX=9031 GN=PML PE=4 SV=1	NA	NA	NA	Protein of unknown function (DUF3583)	Cellular processes and signaling	Posttranslational modification, protein turnover, chaperones	05200::Pathways in cancer||04144::Endocytosis||05202::Transcriptional misregulation in cancer||04120::Ubiquitin mediated proteolysis||05168::Herpes simplex infection||05164::Influenza A||05221::Acute myeloid leukemia	HCMV Early Events::SUMOylation of DNA damage response and repair proteins::Interferon gamma signaling::Regulation of TP53 Activity through Acetylation::SUMOylation of ubiquitinylation proteins::Regulation of RUNX1 Expression and Activity::Regulation of PTEN localization	Circadian_rhythm_related_genes::TGF-beta_Signaling_Pathway::Integrated_Breast_Cancer_Pathway::DNA_IR-damage_and_cellular_response_via_ATR::miRNA_Regulation_of_DNA_Damage_Response::DNA_Damage_Response::Wnt-beta-catenin_Signaling_Pathway_in_Leukemia	NA	Nucleus
A0A8V0ZPS8	10742.2	11136	11950.3	8478.6	9875.6	9566.66	0.825368	0.0322024	0.1	0.66406	0.610014	down	A0A8V0ZPS8	A0A8V0ZPS8	Solute carrier family 25 member 12 OS=Gallus gallus OX=9031 GN=SLC25A12 PE=4 SV=1	GO:0016021::integral component of membrane;GO:0005743::mitochondrial inner membrane;GO:0043209::myelin sheath	GO:0005509::calcium ion binding;GO:0003735::structural constituent of ribosome;GO:0015183::L-aspartate transmembrane transporter activity;GO:0005313::L-glutamate transmembrane transporter activity	GO:0006412::translation;GO:0043490::malate-aspartate shuttle;GO:0089712::L-aspartate transmembrane transport;GO:0089711::L-glutamate transmembrane transport;GO:0051592::response to calcium ion	Belongs to the mitochondrial carrier (TC 2.A.29) family	Metabolism	Energy production and conversion	NA	Mitochondrial protein import::Gluconeogenesis::Aspartate and asparagine metabolism	Sudden_Infant_Death_Syndrome_(SIDS)_Susceptibility_Pathways::Synaptic_Vesicle_Pathway::Electron_Transport_Chain_(OXPHOS_system_in_mitochondria)	NA	E.R.
A0A8V0ZQ67	12429.4	12652.3	11762.2	16592	16474.7	17081.2	1.36109	0.00117691	0.1	0.272189	0.610014	up	A0A8V0ZQ67	A0A8V0ZQ67	Uncharacterized protein OS=Gallus gallus OX=9031 GN=LOC121106446 PE=4 SV=1	NA	NA	NA	NA	NA	NA	04330::Notch signaling pathway	Antigen processing: Ubiquitination & Proteasome degradation	Notch_Signaling	NA	Mitochondria
A0A8V0ZUF0	35199.3	37899.5	39768.2	47100.1	43075.1	45608.5	1.20304	0.0162477	0.1	0.583272	0.610014	up	A0A8V0ZUF0	A0A8V0ZUF0	Zinc finger CCCH-type containing, antiviral 1 OS=Gallus gallus OX=9031 GN=ZC3HAV1 PE=4 SV=1	NA	NA	NA	Poly ADP-ribose polymerase 12-like	Poorly characterized	Function unknown	NA	Signaling by BRAF and RAF fusions	NA	NA	Nucleus
A0A8V0ZUP5	347857	368623	362994	457892	409218	441678	1.21243	0.014118	0.1	0.581195	0.610014	up	A0A8V0ZUP5	A0A8V0ZUP5	Uncharacterized protein OS=Gallus gallus OX=9031 PE=4 SV=1	NA	NA	NA	poly ADP-ribose polymerase	Information storage and processing	Chromatin structure and dynamics	NA	Nicotinamide salvaging::Maturation of nucleoprotein	FBXL10_enhancement_of_MAP-ERK_signaling_in_diffuse_large_B-cell_lymphoma	NA	Cytoplasm
A0A8V0ZUS4	30111.6	30687.4	30180.7	36790.3	36629.8	36341.5	1.20644	5.78236e-05	0.1	0.124533	0.610014	up	A0A8V0ZUS4	A0A8V0ZUS4	Lysine demethylase 2A OS=Gallus gallus OX=9031 GN=KDM2A PE=4 SV=1	NA	NA	NA	demethylase 2A	Information storage and processing	Chromatin structure and dynamics	NA	HDMs demethylate histones	Ectoderm_Differentiation	Chromatin Remodeling Factors	Nucleus
A0A8V0ZUS8	2357.03	2039.88	2930.45	3326.78	4004.57	3523.44	1.48141	0.0428964	0.1	0.667027	0.610014	up	A0A8V0ZUS8	A0A8V0ZUS8	DExH-box helicase 58 OS=Gallus gallus OX=9031 GN=DHX58 PE=4 SV=1	GO:0005737::cytoplasm	GO:0008270::zinc ion binding;GO:0003727::single-stranded RNA binding;GO:0016817::hydrolase activity, acting on acid anhydrides;GO:0003677::DNA binding;GO:0003725::double-stranded RNA binding;GO:0005524::ATP binding	GO:0039534::negative regulation of MDA-5 signaling pathway;GO:1900245::positive regulation of MDA-5 signaling pathway;GO:0039536::negative regulation of RIG-I signaling pathway;GO:0045824::negative regulation of innate immune response;GO:0032480::negative regulation of type I interferon production;GO:0032481::positive regulation of type I interferon production;GO:1900246::positive regulation of R…	ATP-dependent RNA helicase DHX58	Information storage and processing	RNA processing and modification	04622::RIG-I-like receptor signaling pathway	DDX58/IFIH1-mediated induction of interferon-alpha/beta	Novel_intracellular_components_of_RIG-I-like_receptor_(RLR)_pathway	NA	Cytoplasm
A0A8V0ZXK0	233754	222405	211144	373145	324118	337917	1.55129	0.00162032	0.1	0.294782	0.610014	up	A0A8V0ZXK0	A0A8V0ZXK0	Decapping enzyme, scavenger OS=Gallus gallus OX=9031 GN=DCPS PE=4 SV=1	NA	NA	NA	Decapping enzyme, scavenger	Poorly characterized	Function unknown	03018::RNA degradation	mRNA decay by 3' to 5' exoribonuclease	NA	NA	Nucleus
A0A8V0ZXR4	44606.2	48788.4	46830.2	85052.6	83382.4	79545.8	1.76845	9.9462e-05	0.1	0.124533	0.610014	up	A0A8V0ZXR4	A0A8V0ZXR4	ATP binding cassette subfamily F member 2 OS=Gallus gallus OX=9031 GN=ABCF2 PE=4 SV=1	GO:0016020::membrane	GO:0016887::ATPase activity;GO:0005524::ATP binding	NA	ATP-binding cassette sub-family F	Poorly characterized	Function unknown	NA	ABC-family proteins mediated transport	VEGFA-VEGFR2_Signaling_Pathway	NA	Nucleus
A0A8V0ZZJ0	701919	671632	715366	524787	521823	510939	0.745625	0.00117799	0.1	0.272189	0.610014	down	A0A8V0ZZJ0	A0A8V0ZZJ0	Adenosylhomocysteinase OS=Gallus gallus OX=9031 GN=AHCY PE=4 SV=1	NA	GO:0004013::adenosylhomocysteinase activity	GO:0006730::one-carbon metabolic process	adenosylhomocysteinase	Metabolism	Coenzyme transport and metabolism	01100::Metabolic pathways||00270::Cysteine and methionine metabolism	Methylation::Metabolism of ingested SeMet, Sec, MeSec into H2Se::Sulfur amino acid metabolism::Defective AHCY causes Hypermethioninemia with S-adenosylhomocysteine hydrolase deficiency (HMAHCHD)	Circadian_rhythm_related_genes::Folate_Metabolism::Ethanol_effects_on_histone_modifications::Trans-sulfuration_and_one_carbon_metabolism::One_Carbon_Metabolism::Methionine_De_Novo_and_Salvage_Pathway::Trans-sulfuration_pathway::Methionine_metabolism_leading_to_Sulphur_Amino_Acids_and_related_disorders	NA	Cytoplasm
A0A8V1A1H4	8061.69	7590.4	7251.19	5612.6	5640.51	6454.73	0.773157	0.0129462	0.1	0.558948	0.610014	down	A0A8V1A1H4	A0A8V1A1H4	Protein HIRA OS=Gallus gallus OX=9031 GN=HIRA PE=4 SV=1	NA	NA	NA	Required for replication-independent chromatin assembly and for the periodic repression of histone gene transcription during the cell cycle	Information storage and processing	Chromatin structure and dynamics	NA	Formation of Senescence-Associated Heterochromatin Foci (SAHF)	22q11.2_Deletion_Syndrome	Transcription Cofactors	Nucleus
A0A8V1A1N4	85287	87950.4	79362.7	102949	98957.9	103199	1.20786	0.0133711	0.1	0.560956	0.610014	up	A0A8V1A1N4	A0A8V1A1N4	COX17, cytochrome c oxidase copper chaperone OS=Gallus gallus OX=9031 GN=COX17 PE=4 SV=1	GO:0005758::mitochondrial intermembrane space	GO:0016531::copper chaperone activity	GO:0006825::copper ion transport;GO:0046688::response to copper ion	cytochrome c oxidase copper	Cellular processes and signaling	Posttranslational modification, protein turnover, chaperones	01100::Metabolic pathways||00190::Oxidative phosphorylation	Mitochondrial protein import	Copper_homeostasis::Electron_Transport_Chain_(OXPHOS_system_in_mitochondria)::Mitochondrial_CIV_Assembly	NA	Extracellular
A0A8V1A3E7	11641	12441.4	11275.2	15666.4	13286.7	15034.7	1.24409	0.0285638	0.1	0.66406	0.610014	up	A0A8V1A3E7	A0A8V1A3E7	Signal transducer and activator of transcription 2 OS=Gallus gallus OX=9031 GN=STAT2 PE=4 SV=1	GO:0005737::cytoplasm;GO:0005634::nucleus;GO:0005886::plasma membrane	GO:0004871::signal transducer activity;GO:0042802::identical protein binding;GO:0003677::DNA binding;GO:0003700::transcription factor activity, sequence-specific DNA binding	GO:0098792::xenophagy;GO:0006355::regulation of transcription, DNA-templated;GO:0098779::positive regulation of macromitophagy in response to mitochondrial depolarization;GO:0007165::signal transduction;GO:0002230::positive regulation of defense response to virus by host	Signal transducer and activator of transcription 2	Information storage and processing	Transcription	04062::Chemokine signaling pathway||05168::Herpes simplex infection||04621::NOD-like receptor signaling pathway||05164::Influenza A||05161::Hepatitis B||04380::Osteoclast differentiation||05162::Measles||04630::Jak-STAT signaling pathway||05160::Hepatitis C	Interferon alpha/beta signaling::Interleukin-20 family signaling::Regulation of IFNA signaling	Chemokine_signaling_pathway::Hepatitis_B_infection::Adipogenesis::Interferon_type_I_signaling_pathways::Host-pathogen_interaction_of_human_corona_viruses_-_Interferon_induction::Type_II_interferon_signaling_(IFNG)::Type_I_Interferon_Induction_and_Signaling_During_SARS-CoV-2_Infection::Overview_of_interferons-mediated_signaling_pathway::The_human_immune_response_to_tuberculosis::SARS_coronavirus_a…	STAT	Cytoplasm
A0A8V1A4X0	336085	281014	314188	579910	704707	681289	2.11096	0.000792232	0.1	0.272189	0.610014	up	A0A8V1A4X0	A0A8V1A4X0	2'-5'-oligoadenylate synthetase like OS=Gallus gallus OX=9031 GN=OASL PE=4 SV=1	GO:0005730::nucleolus;GO:0005737::cytoplasm;GO:0016020::membrane	GO:0016779::nucleotidyltransferase activity;GO:0003677::DNA binding;GO:0003725::double-stranded RNA binding;GO:0005524::ATP binding	GO:0006955::immune response;GO:0045071::negative regulation of viral genome replication;GO:0051607::defense response to virus	2'-5'-oligoadenylate	Cellular processes and signaling	Posttranslational modification, protein turnover, chaperones	NA	Interferon gamma signaling::Interferon alpha/beta signaling::OAS antiviral response	Host-pathogen_interaction_of_human_corona_viruses_-_Interferon_induction::Type_I_Interferon_Induction_and_Signaling_During_SARS-CoV-2_Infection	NA	Cytoplasm
A0A8V1A6B2	98539.7	97828.6	100224	57276.2	61633.8	64571.4	0.618631	0.00392112	0.1	0.400052	0.610014	down	A0A8V1A6B2	A0A8V1A6B2	Complement C8 beta chain OS=Gallus gallus OX=9031 GN=C8B PE=4 SV=1	NA	NA	NA	Complement component	Cellular processes and signaling	Posttranslational modification, protein turnover, chaperones	05146::Amoebiasis||04610::Complement and coagulation cascades||05322::Systemic lupus erythematosus||05020::Prion diseases	Regulation of Complement cascade::Terminal pathway of complement	Allograft_Rejection::Complement_Activation	NA	Extracellular
A0A8V1A732	41972.4	50425.8	39258.1	29225.2	35854.7	32195.3	0.738857	0.0370602	0.1	0.66406	0.610014	down	A0A8V1A732	A0A8V1A732	Uncharacterized protein OS=Gallus gallus OX=9031 GN=GZMM PE=4 SV=1	GO:0016020::membrane	GO:0004252::serine-type endopeptidase activity;GO:0005515::protein binding	GO:0019835::cytolysis;GO:0008219::cell death	Granzyme M	Cellular processes and signaling	Posttranslational modification, protein turnover, chaperones	NA	Alternative complement activation	Human_Complement_System::Complement_Activation	NA	Extracellular
A0A8V1A7C1	116579	123507	125363	75762.2	83322.8	83374.6	0.663457	0.00079797	0.1	0.272189	0.610014	down	A0A8V1A7C1	A0A8V1A7C1	Uncharacterized protein OS=Gallus gallus OX=9031 GN=CTSG PE=4 SV=1	NA	NA	NA	Belongs to the peptidase S1 family	Cellular processes and signaling	Posttranslational modification, protein turnover, chaperones	04080::Neuroactive ligand-receptor interaction||05146::Amoebiasis||04142::Lysosome||05322::Systemic lupus erythematosus||04614::Renin-angiotensin system	Neutrophil degranulation::Regulation of Insulin-like Growth Factor (IGF) transport and uptake by IGFBPs::Degradation of the extracellular matrix::Activation of Matrix Metalloproteinases::Purinergic signaling in leishmaniasis infection::Metabolism of Angiotensinogen to Angiotensins::Antimicrobial peptides::Interleukin-1 processing::Suppression of apoptosis	Renin_Angiotensin_Aldosterone_System_(RAAS)::ACE_Inhibitor_Pathway::Conversion_of_Angiotensinogen_to_Angiotensin_II	NA	Extracellular
